# Supplementary material for: Mapping recombination cold spots in wheat via meiotic recombination in a large biparental population
Source: G3 (Bethesda). 2026 May 19;16(7):jkag097. doi: 10.1093/g3journal/jkag097 (PMC13334167; doi:10.1093/g3journal/jkag097)
Supplement: jkag097_Supplementary_Data [file jkag097_supplementary_data.zip]

Archive with 6 entries (6 files):
- Supplemental_Figure_1_G3-2026-406748.pdf
- Supplemental_File_1_G3-2026-406748.xlsx
- Supplemental_File_2_G3-2026-406748.xlsx
- Supplemental_File_3_G3-2026-406748.pdf
- Supplemental_Table_1_G3-2026-406748.docx
- Supplemental_Table_2_G3-2026-406748.docx
