# Supplementary material for: Mapping recombination cold spots in wheat via meiotic recombination in a large biparental population
Source: G3 (Bethesda). 2026 May 19;16(7):jkag097. doi: 10.1093/g3journal/jkag097 (PMC13334167; doi:10.1093/g3journal/jkag097)
Supplement: jkag097_Supplementary_Data [file jkag097_supplementary_data.zip › Supplemental_File_1_G3-2026-406748.xlsx]

## Sheet: 1A
Physical distance	Genetic distance
7191475	0
8633513	0.6418
8719018	1.3436
9236441	1.5143
9972049	1.6696
14054989	2.2769
16914205	2.9152
16933279	3.8943
21468079	7.0103
22059325	7.524
22332581	8.3054
22666368	9.3959
22853010	9.8574
22922588	10.0373
23028672	10.2171
23629027	13.3462
23833017	13.5192
24247126	14.022
27408988	15.5851
29122284	16.991
30264792	17.4718
30334580	17.6331
30790840	18.259
32471115	18.7308
39409365	22.8215
44712927	25.5177
44980981	25.6872
46345920	26.2709
47401281	26.5136
48769407	27.7158
49415798	29.1506
54460442	31.082
57204953	31.3908
58020065	31.5423
64835777	34.4488
64855728	34.616
71775643	35.0398
73310721	35.2572
76365563	35.8275
89765857	36.5002
96459029	37.4349
102889522	38.6547
102893619	38.8894
109321667	39.1059
177513514	39.6161
184565062	40.9496
192133690	42.118
249323700	42.948
293734515	44.479
312613160	45.7724
355278136	47.8187
355339792	48.2652
366276276	49.0629
367438033	49.3793
368801918	49.8695
369272583	50.2144
369499876	50.5511
375471692	50.8758
379860859	51.271
379062836	51.8518
382247260	52.0559
416550237	54.8246
436422241	56.6636
443890965	57.3581
447215586	58.3916
458438758	58.8503
458517062	59.0569
460558290	59.6824
462390958	60.5131
468234545	61.7038
475709245	62.3201
477935558	63.5598
478567414	63.8999
479840228	64.0638
480551334	64.2278
483674978	64.9713
484277884	65.7014
486668186	66.5348
488108987	66.8415
488197292	66.9988
488217958	67.1988
488221818	67.3948
489243450	68.0096
492785302	68.6507
494023146	69.1922
495122704	69.405
495192503	69.8555
495448419	69.8555
495959617	70.397
496042423	70.5954
497213490	72.1403
497221127	72.663
497499071	72.8342
497861078	73.016
497918920	73.3585
506667493	76.1234
506474750	77.176
508047046	77.5017
508720387	77.8143
509676155	78.328
512491739	79.7318
514257326	81.4954
514667179	81.853
515960876	82.4678
520571927	88.2556
520573048	88.9252
520792209	89.5609
521227646	90.0416
529249759	90.5224
530178155	90.6874
530232680	91.009
530604203	91.687
531015728	92.0792
531281699	93.0335
531326794	93.5143
531878053	93.986
532263105	94.505
532212451	95.2198
532873239	95.8955
532489535	96.6555
532529494	97.0165
533263830	98.6043
533670346	99.1683
534055716	99.7259
534272127	100.57
534774157	101.208
534772893	102.253
535077930	102.853
535433567	103.396
536249135	104.743
536973335	106.105
537175247	106.258
538778214	106.413
539968453	106.725
540665495	110.76
543415193	113.305
544041626	114.067
544076998	114.423
544583228	115.715
544914241	115.886
545762254	116.202
546243377	116.665
547315110	116.828
570392724	117.314
572988811	117.62
574392361	117.946
575160002	120.671
577062983	125.118
577377232	125.276
577819718	126.038
578329017	127.045
579157342	127.548
580021371	127.86
580449181	128.992
580453168	129.177
580452798	129.954
580958028	130.267
581386154	130.856
581471061	131.049
583289253	133.287
583868666	133.764
584413140	134.298
585619669	135.034
585686156	135.367
585823966	135.537
586955655	138.778
587843425	139.297
590005256	142.98
590429466	143.135
591308551	143.78
592088481	144.105
592158740	144.536
592607638	144.782
593790090	145.343

## Sheet: 2A
Physical distance	Genetic distance
1642743	0
2110159	4.4519
5295553	4.6602
7329080	5.3515
7329106	5.5634
7716567	10.3507
7929182	14.9296
10155898	16.0409
10158311	17.2176
10725249	18.5959
11333474	18.7739
11552559	19.012
16419836	19.4375
17504116	19.6441
17545921	21.9567
19229102	22.4722
19919366	23.5176
21421693	25.4355
29830168	26.7559
30220601	28.4874
30317179	28.8458
30330014	31.2749
30685695	33.8747
31202596	34.0865
31285698	37.142
31531660	37.6683
32513895	38.1667
32886653	38.328
33273007	38.6444
33343865	38.8324
34363797	39.0197
34372280	39.2297
34731966	39.6906
35786589	40.2743
36237162	40.6909
36399512	41.5385
39170564	42.086
40246712	42.4536
41154013	43.0071
41224254	43.161
42194536	43.3187
42334198	43.8272
42365257	44.0026
42486368	44.3263
44720685	44.5023
48253238	44.679
48330193	45.1963
52273147	48.5595
57671523	49.2895
57837087	49.7547
57840174	50.1894
59378923	50.3556
60075135	51.843
66002428	52.2204
66988066	52.422
73774070	52.6838
75591139	52.9762
75718508	53.2131
77537641	53.3892
78850135	53.8278
80238035	54.0753
82033148	54.5258
83710828	55.1381
84646432	55.7931
90760562	56.8662
100966533	57.1888
121639266	57.5114
125252358	58.5115
125945810	58.7485
137565950	58.9446
143241161	59.2746
143292038	59.4359
150448299	61.6018
161929616	61.8399
165123455	64.5386
166533920	65.5427
167607827	65.7365
194715483	66.2267
194852741	66.6772
199709503	66.8955
337480817	67.8462
482143980	69.2466
483107314	69.9254
510006113	71.1048
518177079	71.5879
530675575	72.7297
542687180	73.5736
542707552	74.0591
566092031	75.2939
566932308	77.4138
582636705	77.7842
583382357	78.1532
595571451	78.9255
598475831	79.3014
610706798	79.4866
611339786	79.8597
611971146	80.1782
612003398	80.5658
612019147	81.0353
617819879	81.671
617822678	83.9933
622454123	84.3855
625282451	85.0085
628738483	85.8229
631249882	86.0279
635039351	87.5748
635723519	88.9969
639277525	89.4189
639400499	89.8035
640221504	89.9988
651337880	90.1972
656896353	92.2532
662600657	92.863
668528962	96.1098
675266870	96.2878
676266719	102.334
676994130	102.501
676994196	102.661
678001212	103.09
689812152	107.602
690918699	108.15
690925367	110.652
690962408	111.592
690962587	111.744
691220282	111.91
692943677	112.245
694912779	113.038
694976334	113.362
696287371	116.423
696316266	117.757
699289870	121.367
699797932	121.727
699798045	123.346
700467345	124.115
701878372	124.501
703427658	124.662
705524350	125.05
705760167	125.51
705814479	125.885
705995058	126.602
706220068	127.472
706416635	127.666
715267790	127.822
715332273	128.167
718230521	128.357
721070567	128.709
721596441	129.124
723203129	130.374
724297582	139.291
727244045	139.599
728790521	139.939
729165946	142.927
733657403	143.087
733716138	146.822
733825745	156.435
734045885	156.753
734087615	157.528
734811411	157.721
734831067	157.907
735607380	158.482
745040638	158.637
755107103	158.789
755679387	158.942
757872750	160.489
757926565	165.544
775980913	165.939

## Sheet: 3A
Physical distance	Genetic distance
1518938	0
1519384	0.6579
1784848	0.8404
7261662	1.019
7268184	1.3749
7722218	1.5302
8126938	2.1604
8260054	2.3688
8341779	2.5704
11557477	2.9688
12118133	3.1493
12868531	3.6784
12872298	3.9006
13902974	4.0526
15432744	5.0981
15462580	5.8281
15784205	6.486
15839106	7.3194
16424307	7.4723
17184918	7.8056
19493788	8.1816
21265218	8.3682
21377146	8.5424
22200346	9.3594
22505423	9.5406
22616193	10.0901
22831895	10.2458
23155777	10.4263
23651474	10.6313
23840926	10.8214
24059905	11.1973
24476500	11.5761
24491366	11.7573
24511329	11.9297
24612131	12.5489
24751309	12.7023
24760605	15.3276
24973175	15.6599
24993796	15.9932
25036406	16.3417
25049769	16.5106
25095205	16.9945
25373823	17.1547
25922341	17.3076
26257058	17.7749
33433949	17.9269
34520566	18.3524
35421232	18.5652
36473598	19.2573
36723094	19.4352
37310601	19.6019
37498769	19.7767
41617473	20.1457
42731499	20.3181
45114382	20.7741
45417659	21.3488
46583043	21.7457
51406079	22.0757
53257354	22.9378
55486363	25.0851
56679828	25.6576
57726225	42.5119
101244719	42.9807
142889830	43.2961
142890432	44.584
157394126	45.0059
161444257	45.1946
167391830	45.3812
180419285	45.5478
205009916	45.7233
350985215	46.8346
396625143	57.7387
457566324	57.9129
462140068	58.3716
463484788	58.6774
494055494	59.3206
510598566	59.4924
510719536	59.8433
510840868	60.0175
515980185	60.4097
516793673	60.5962
522441125	60.7692
524710733	61.193
534187819	61.6149
540519827	62.0265
541206992	64.5496
557087505	66.1459
560829797	67.1494
562349553	67.5003
567838260	74.139
568445267	75.2799
569538439	75.6558
583114271	76.0092
621592864	85.4637
638995130	86.2176
639655007	86.6983
643010827	87.2687
644437706	88.1021
646672662	91.1594
659038212	104.802
659042066	108.81
660568253	109.64
667351781	109.83
686904207	110.236
687619878	110.454
690553089	111.24
691476010	112.475
694947647	114.088
694949963	114.266
694969373	114.469
695122566	114.863
695611869	115.298
695675167	115.79
695899858	116.967
696009678	117.286
696210995	117.672
696288285	120.881
696879052	123.721
697359851	124.799
697500940	126.068
697506434	127.231
705451575	127.775
707614545	128.553
707621071	128.774
707908137	129.696
708005281	129.864
708095664	130.23
708320783	130.595
709379403	131.036
710341238	133.888
711688122	140.302
719592583	144.247
719644982	145.401
720852762	147.51
721323349	148.792
721361539	150.365
722465616	150.76
722474375	151.026
723337326	151.803
723461912	152.558
724301809	155.631
724330135	155.792
724510307	156.289
724510376	156.474
724576608	157.561
724641778	158.205
725421331	158.618
725841064	168.528
726237165	171.234
726274161	171.704
726519220	172.159
727519505	172.324
727547090	172.675
727764387	173.023
729421205	173.367
729609875	173.541
729723191	174.043
729793692	174.257
730882760	174.469
731583913	174.635
731772531	175.167
731986209	175.503
732422081	176.186
732424973	176.676
732427081	177.171
732428999	177.342
732472927	177.841
733469510	178.48
733632633	178.79
734184051	179.118
734184647	179.995
734547711	182.91
735270784	184.321
735429054	184.627
737173680	184.937
737432147	185.259
737526109	185.738
738117696	185.898
739513940	186.471
739599571	187.073
739672629	187.627
740070027	187.956
741614906	188.268
743877188	196.039
744054050	196.448
744430969	196.809
744843309	196.983
746280538	198.018
746447677	198.197
746565332	198.537
749278298	198.864
749281663	200.032

## Sheet: 4A
Physical distance	Genetic distance
3152193	0
3360604	0.5155
3872787	0.8412
4920396	1.4802
7070851	2.0141
7176912	3.0263
17844536	3.3822
17889491	10.7426
20260044	11.9877
26880679	15.2965
37907296	19.6636
39585238	20.8834
40197233	22.1212
45372044	23.0304
47106691	40.9126
47132413	41.7602
47134403	43.3662
47136161	44.2109
51080664	46.1276
55574485	46.891
59334937	47.6949
59375227	47.8685
59943607	48.2219
60680671	57.697
67185328	57.8688
71167300	58.0383
87391354	58.4448
89678827	58.853
96271643	59.0102
107983382	60.6502
116608626	63.4531
136608286	66.1921
144066083	67.3287
492995582	68.2812
495796000	75.9006
497861827	77.2462
506375750	77.4725
507588893	78.1219
514357223	80.6557
534315647	80.8703
534548008	81.9669
534555896	82.9638
535264466	83.3397
544070302	84.3126
544614198	84.4905
544614494	87.5316
547453181	87.76
550662166	93.0898
551016806	93.5403
583784643	94.5066
584515096	96.7031
584530617	97.3414
594352267	97.5121
594421956	98.1073
595649087	98.615
595770137	99.1768
597058951	100.487
597076045	101.12
597887385	101.362
599486123	101.997
599831341	102.761
602190507	103.081
602369923	103.248
602753700	103.589
603336458	103.788
612464656	103.993
613530584	106.748
613865431	107.614
615277612	107.768
617818035	108.14
618895877	109.715
619963579	112.326
620138113	112.931
620306919	113.326
620613603	113.946
620745804	115.254
629486809	116.725
630147986	116.903
631654201	117.077
631950295	117.852
632719510	119.024
637162271	119.576
639873121	119.745
640586405	120.128
641542134	120.314
648894654	121.927
650289886	122.594
650498509	122.758
658153224	125.929
687312583	135.571
697748786	139.572
710412833	139.741
715809044	139.915
718877352	151.879
719694080	152.058
719951086	156.728
742606343	159.131
742751398	159.954
743825227	160.663

## Sheet: 5A
Physical distance	Genetic distance
131356	0
3449760	0.33
3525094	1.3106
4119289	1.7624
6288095	2.3685
6290390	2.5421
6411142	2.7206
6573976	3.0302
6773916	3.1799
6773975	3.6373
6894908	4.0341
6961854	7.4176
6981938	7.7661
7020077	9.5851
7620544	9.7745
9593508	10.4689
17055936	10.6892
17166377	10.8484
17224072	13.5126
18394997	13.6905
18572615	13.8659
18653369	14.2181
18813137	14.3768
18923297	15.8575
18923689	16.0152
24394250	16.3485
25072631	16.3485
29741389	16.9189
30399691	17.308
30639542	17.8289
31128497	18.0176
31163377	18.2369
32634836	18.4487
33498318	19.6072
34264585	19.8476
34323837	22.2178
34690335	22.6434
34846745	26.2757
35833441	27.23
36021518	28.2454
37080742	28.4666
37830945	28.8114
37965928	28.9919
37970941	29.1668
37999243	29.4946
38124859	29.6778
57489567	30.7571
193370056	31.536
219841832	31.6903
285207195	32.9354
323898000	33.4645
324192337	35.7183
325370789	37.3375
344544730	43.4049
373268857	45.0947
396497565	46.796
436627350	52.8108
436890406	52.9656
448639154	56.9108
461231177	58.928
471467266	60.8125
473728398	60.9654
473980783	61.1256
474580527	61.4658
476072812	61.6308
476408977	61.7875
476668869	61.9605
476904622	63.8698
476921924	64.9009
477453719	65.7706
478322124	66.1979
480477459	66.3592
481890924	66.5282
482120951	69.4619
486602367	69.9704
486907124	73.2719
487764139	74.4959
491643983	76.3486
493925207	78.2013
494561404	79.5715
494870893	79.788
495046840	85.817
495100894	86.1572
495397060	86.3244
496609120	86.4962
502072096	87.2453
502587871	87.8627
502820679	88.2429
503265496	88.5877
503328729	89.4142
503441124	89.8004
503873008	91.5372
503945747	91.7061
511351482	91.7061
512394193	91.7061
513247781	92.0236
514279902	92.6565
520977136	92.8377
521869646	93.0337
524216863	93.5695
526393739	94.0695
528370389	95.3685
532865835	95.5693
536660424	95.7751
537373090	95.9385
543154543	96.1024
545846011	97.9941
546215265	98.627
546967954	99.3465
551559539	99.6901
552067394	100.029
552069788	100.192
552523257	100.346
552523503	101.397
552585528	101.841
552747815	102.053
552858243	104.81
553339156	105.155
553520255	105.487
556156154	105.796
556513099	105.949
561661114	108.216
563358779	108.394
564496305	111.99
564814316	112.409
565404931	112.721
565896245	112.878
566169790	113.216
566773120	113.383
568046700	113.551
568360647	114.236
568799508	114.663
568889744	115.075
569183133	119.992
569660204	121.396
569871691	121.579
570527437	122.552
570528231	123.04
570718644	123.256
570722101	123.69
571709315	124.038
573654622	125.058
575237656	125.77
575263242	126.382
575328171	126.617
575394725	126.964
575703127	127.335
576114394	128.095
576581430	128.552
576584469	129.784
577793278	129.961
584599065	130.727
584615768	130.889
585223506	131.311
585454660	131.555
586148137	131.917
586669400	132.075
588761925	132.251
588852714	133.026
589123356	133.207
589302806	133.372
594351135	133.693
594441053	133.847
595373329	135.146
597660738	137.397
598675461	139.058
599477068	139.457
602433104	139.694
604123689	140.74
608668614	141.409
608836986	141.792
608879295	143.007
608968145	143.52
609289878	144.095
611568887	144.462
615915117	144.898
616527775	145.134
617174388	145.319
617251477	145.506
617920640	146.076
619468657	146.42
619503648	147.03
623215073	149.798
630857678	154.003
636959783	158.561
640307765	158.745
649502546	166.718
651539595	167.478
653294814	168.994
657992033	169.711
660654443	170.145
662450758	170.377
662727295	170.614
663340604	171.346
663721338	171.907
665762261	173.228
665890655	179.615
665894913	180.087
665978592	180.277
666106484	180.472
666524605	180.635
666702194	180.956
666705231	181.762
666727223	181.92
666860983	183.076
673512961	183.24
673550305	183.422
674593761	183.613
675808287	183.97
677449136	185.286
677743402	185.738
678232514	186.411
678556789	186.923
678624236	187.54
679798468	188.047
680219223	190.839
680629507	191.36
680724549	192.467
680725165	192.967
684942630	193.145
685068591	193.659
687882443	193.819
688302437	194.001
688424641	196.979
689199932	197.549
689416848	197.739
689600309	209.877
690406723	210.516
691531434	212.434
693326887	212.598
697585062	213.162
699797574	213.543
699851005	213.711
702132321	213.869
702477666	214.533
702633870	215.295
702692253	216.108
702860150	217.142
705293051	221.205
706065949	222.42
708289985	222.619
709760677	226.289

## Sheet: 6A
Physical distance	Genetic distance
739855	0
982116	0.3704
1675032	0.5349
1948076	0.8533
2212413	2.0903
2346225	2.2645
2714100	2.8768
3206675	3.0843
3658044	3.5651
5316509	3.9018
6827981	4.0748
6977683	5.8975
7167850	7.6699
7223949	8.3008
7327093	10.794
7599492	11.6502
7989965	11.9738
8163910	15.7121
8175599	15.8772
8339326	16.3474
8439435	22.5698
9339844	23.2774
12459367	28.1313
13324217	28.6869
13815208	40.79
13869956	47.858
15448851	54.2654
16401311	54.4937
16410679	54.8458
16598159	55.4556
17926474	55.8358
18354778	55.9897
19332176	59.0673
19829696	59.792
19888666	61.4501
19987484	62.2976
20162590	64.5115
23735784	64.6639
23815289	65.1447
23959761	65.3024
25630381	66.8953
31983544	67.2264
33024580	67.6201
35479187	67.8276
46052412	67.9965
48048307	68.1543
49484274	71.2617
50557996	71.8193
51472068	72.2781
51952660	73.3028
52799576	73.6153
53159132	80.052
61422707	80.2008
63193128	80.9701
65844428	81.7766
66021988	81.9727
67377735	82.1785
83461085	85.6243
83497692	86.4387
85582674	89.777
86027142	90.0197
86486535	90.4279
87496739	90.9041
98242268	92.3848
99020024	92.5975
100315813	92.8121
101539200	98.756
108215896	98.921
151210748	99.0703
256754896	99.2482
414113276	99.6028
455042817	100.076
455317638	100.254
456445678	102.637
468720601	102.793
473574940	103.184
476922751	106.366
534052322	107.974
560896250	107.974
583292755	110.271
583378283	111.064
590084609	115.521
590337167	117.431
595332851	117.781
595919972	118.358
596344985	118.791
599048248	118.991
599622789	120.02
600107740	120.661
602136224	120.986
602782088	121.962
603277937	122.154
604578631	122.306
605151530	123.974
605357539	124.593
606352504	124.753
606367133	125.392
606429705	125.732
606432331	125.905
607001055	126.061
607387459	126.361
607408730	126.511
607427772	126.678

## Sheet: 7A
Physical distance	Genetic distance
318714	0
439380	0.5137
529584	0.8787
1443783	2.9632
3426596	3.9032
3628844	6.5472
3960166	6.8816
4013326	28.2733
4207830	29.2386
4745930	29.4129
6543413	29.7662
9636202	29.9187
9645266	30.1088
9756529	30.2996
10853221	33.1265
11261491	33.2878
12007547	34.1157
12800912	34.7651
12806601	36.32
13098334	36.5146
13855277	36.7154
15524501	37.117
15614025	37.2752
16302875	37.4464
17356214	37.8433
17360304	39.3532
17394271	39.5129
19716796	41.2201
20960452	42.0298
22870062	43.03
22891708	43.5815
23235614	44.3537
25209286	54.7319
25636334	55.1272
25690524	55.7224
25859195	55.8782
26720764	57.3209
27049695	58.0645
27479016	58.8458
30153273	61.0657
31133774	61.4533
31433008	62.4738
35441152	63.1427
36087757	65.6448
36371674	66.074
36372437	66.2709
37294217	66.9012
38242937	67.3456
39227858	67.5112
41448493	67.8317
42258274	68.3125
46084969	68.493
49486644	69.7309
50622832	70.3859
54826091	71.0417
54865094	71.4293
64614962	71.8053
66171217	72.277
66984189	72.9236
73442744	73.3491
76980567	74.9999
82511471	75.1622
83085752	75.3245
83764614	76.4992
83774570	76.8977
84855108	77.2914
85082110	77.4693
85594464	77.8709
85912154	78.7639
88431600	79.0744
89976042	79.2302
94149409	79.7188
94912988	80.2623
99142450	80.4865
100072126	80.9627
100728075	81.3503
102061710	81.7536
108805314	81.9423
110074891	82.1559
110655900	82.3678
110891681	82.8763
111918271	83.5613
114020785	83.7302
115241001	84.0692
116122882	84.7518
132814625	85.8296
235103196	87.0146
235680147	87.3906
276612153	89.004
276826333	89.3341
278085521	89.6837
323182046	90.0084
351035814	90.4939
493215199	90.8113
494283057	91.2519
511714171	91.6924
512096435	91.8642
512760549	92.917
514442422	93.3016
514898964	93.5
515879681	94.0726
516508921	94.6849
564161992	94.8597
575093859	95.0505
579339226	96.3134
579647312	97.3774
580657048	98.8201
583872665	99.0414
585498133	99.2806
585519928	99.4847
596032134	99.8768
610347316	101.701
610993044	102.511
613024791	113.772
617195915	122.269
617608296	122.74
617733123	122.901
617733318	123.067
617734726	123.239
619494259	123.568
620179109	123.918
620486146	126.062
623813802	127.514
624971255	128.257
625677511	128.444
625677638	128.627
625677912	129.56
626151875	130.016
627120537	132.797
628358007	134.922
628520213	135.295
634800703	136.341
634800836	138.325
634878830	139.1
634903412	139.418
634973916	139.573
639837597	141.726
639840584	142.28
641050335	150.423
642394634	151.5
642424915	154.194
643674603	154.881
644483283	155.989
645088276	164.124
646930742	164.528
646931252	166.011
646992291	166.329
652292920	169.447
652356917	170.902
652539616	171.271
652721676	173.427
652760637	176.594
653626086	176.925
654221306	178.435
657897270	178.613
659824648	178.816
663776851	179.527
664780495	185.035
666994727	185.035
669213480	185.512
670265569	190.297
670800753	190.905
670871243	191.334
671752129	191.662
671934015	192.201
672148737	192.564
674521741	192.767
686332695	192.994
688960018	193.204
690722073	193.572
692202279	194.257
692456312	195.453
693692752	195.662
693812913	195.815
694190914	196.164
694198359	196.351
694372748	196.874
694447368	197.034
694490708	197.753
695003182	198.112
695843389	198.532
696780506	198.789
696929784	199.305
698675929	199.716
699092447	200.023
700506157	200.334
700823269	200.797
701030118	201.102
701441685	201.877
701757672	202.207
703554440	202.388
705490415	202.56
724115122	202.747
724115161	203.141
726412517	203.304
726617173	203.496
729402536	204.103
730094393	204.263
734003433	204.79

## Sheet: 1B
Physical distance	Genetic Distance
4908987	0
8403068	0.1946
8569662	0.8613
9550226	1.6076
9571874	2.3094
9581906	2.865
9592743	3.3787
9644920	4.0057
9691095	5.548
9946250	5.8044
10061119	6.4925
11881966	6.6871
12918137	6.851
14476088	7.0025
14493928	8.3497
15115869	18.0947
15391068	18.2539
16217064	18.9054
16431678	19.293
16627974	20.5848
16666587	20.886
17356959	21.0478
17621998	21.2416
17748582	21.4916
18564479	22.4819
19715877	22.6617
20743871	22.8449
20753261	24.1785
20827222	24.5517
24244377	26.4106
25821788	30.4688
25896881	41.3795
35136072	41.5852
37476663	42.0072
39541185	42.6226
40302960	42.9303
46228373	43.267
47162694	43.5992
64072720	43.906
115445926	44.3619
118404438	45.4357
119218178	46.1962
119766043	47.5791
121290408	47.7583
121462924	47.9381
123000821	48.3005
123260200	49.2381
152354468	49.4031
188852082	49.5737
281658167	50.0822
314573008	51.7565
322109320	51.9557
328818709	52.7105
329293991	56.9678
333782372	57.5948
340515352	58.2238
344651115	59.7771
347441434	65.5433
348863028	71.6463
364584495	81.8764
366877358	82.1167
369514521	83.228
371379259	83.9193
374917373	84.8764
378592026	85.7052
384057117	86.8043
392496520	87.9033
394285206	89.7223
397997572	91.7823
408579152	93.8668
417382770	95.5068
419130121	96.2078
420362120	96.6862
420863465	96.9522
421936174	97.6467
423287970	98.1229
423817367	98.8511
430522841	99.3273
435042753	99.8081
439931842	100.343
445047254	100.848
457755608	101.453
472134827	101.666
473929061	102.158
488297767	103.106
490973493	103.296
492565942	103.505
496511110	103.756
521227806	104.798
521269704	105.981
550651704	106.779
568090047	107.269
597069211	109.367
612863803	110.838
613419644	111.381
615751458	112.262
625012379	112.645
625826473	112.855
626029145	113.054
626726077	113.248
628112693	113.456
628606999	113.874
629063608	115.456
629770641	116.097
630296840	116.858
630819800	117.09
632670387	117.47
636862149	118.068
637949662	118.469
641126318	118.653
641651044	127.731
641811267	130.799
641811348	130.99
642066707	132.157
642650411	133.452
643024964	134.177
645051143	134.355
645106172	142.138
654531498	142.503
657422216	144.025
658921256	149.307
659297802	149.479
660101401	149.651
660463502	150.165
660528511	150.369
662037021	150.587
662174443	150.811
662339078	151.75
662492267	151.935
662724244	152.42
665292246	152.747
666184817	153.24
666845808	153.551
666914669	153.868
670572412	155.74
673741559	155.936
673948840	156.527
673975509	156.851
674034526	157.176
674662359	159.17
675652302	159.667
678073586	160.053
680969275	160.238
680969378	160.557
681550467	160.714
683589393	161.067
686354152	163.391
687276472	163.556
687524370	171.143

## Sheet: 2B
Physical distance	Genetic Distance
504809	0
718976	0.73
798290	1.7589
1272815	1.9381
2083030	3.5197
2406389	4.289
2987385	4.4701
4783915	5.1031
5017264	6.1581
5666663	6.6977
5782077	7.2492
5998103	7.6142
6263320	7.9929
9096547	18.0778
11178846	19.0469
11416970	19.43
12597332	19.6092
13674471	25.0888
13751999	25.734
13755484	27.2147
15033670	28.426
15713019	29.0008
17063652	29.3631
17114089	29.5331
17530061	31.5197
18819193	35.9807
18916404	43.7555
19097933	46.3666
19617809	47.0939
19980252	47.4846
20262808	47.8978
20349985	48.2809
23114457	48.6419
23681379	49.1975
23710362	49.5866
23965834	50.3804
23965902	50.5615
24026565	50.9112
24097895	51.4163
24100483	51.6327
24259122	51.8437
24371072	52.0014
24907106	52.1787
24938495	52.5359
28356606	52.8564
28617996	53.03
37359247	53.2036
37478142	53.8509
38132905	54.7057
42242155	55.3467
44953199	55.6573
45167991	56.3307
45349379	56.5284
45549385	56.726
47250301	57.0883
52614253	57.6092
53051675	57.7694
58537974	59.0628
60807122	59.6776
62384905	59.8817
64166711	60.0858
64297305	61.3722
65430524	61.5746
65632671	62.6713
66667099	65.0896
67150191	65.5863
68756080	66.406
68762536	66.7569
68792126	67.3793
68818898	67.5801
68825497	67.7842
69035685	68.2044
69048554	68.8681
71692883	70.6546
73380009	70.9902
80095371	72.7331
82310339	73.0744
89316816	73.4216
90186177	73.82
90291947	74.0059
93706737	74.1807
102282588	74.5379
108903914	75.1427
110483946	75.8308
110820720	76.2068
132003699	76.3724
134238651	77.3434
135478792	78.8021
137879736	80.1761
139364291	80.6786
140903149	81.7097
144569828	82.1281
144594744	82.3093
144651587	82.7557
150326440	82.951
154520591	83.3712
154535572	84.7604
154909145	85.4271
154909243	85.7934
154929211	86.2813
156429553	86.4987
156497425	86.6888
159208003	87.697
159489983	88.8033
159604037	90.1862
159604324	90.6172
161121330	90.8004
165083005	91.2296
166973159	91.8762
167856524	92.5214
169752275	92.6821
170164580	94.5627
174831760	94.9345
184136513	97.2088
186642442	98.1263
188463309	98.9551
188576713	99.5138
189339317	100.567
189607398	101.148
199583414	101.365
206122594	101.718
208560463	102.409
209247173	103.031
210251714	105.298
234639828	105.635
250263374	105.792
264910603	106.001
268995407	106.21
271385216	107.7
405075613	108.045
446658483	108.504
448931920	109.625
449048241	109.957
467068924	110.157
506607916	110.669
516382075	111.591
523663792	112.204
529593256	112.418
532478954	112.605
533305433	112.78
534940692	113.325
539298721	114.012
540766978	114.35
545899046	114.52
548591363	114.702
553388909	114.878
553874188	115.55
554003555	115.983
559194038	116.386
561630019	117.256
562207104	118.09
572557522	118.742
573722881	119.308
580001095	119.467
592140635	119.882
593841477	120.715
594583731	122.186
601907446	123.039
602654574	123.607
626087895	124.036
632566069	124.453
634682593	125.554
634958701	127.334
635696058	127.659
635781149	128.466
636109404	131.556
639015165	132.945
639310228	134.251
640489595	134.432
640858098	135.702
644162838	136.013
648810236	136.579
664127044	137.339
666634273	137.654
676133519	137.989
679583913	138.162
679904078	138.335
682193399	138.687
682742998	138.857
682777581	139.032
682777687	139.208
682837429	140.186
682939246	140.355
685266079	140.85
688468315	141.022
689147027	141.467
690936220	141.663
690968260	141.833
691269398	142.031
691295888	142.406
691513101	146.421
691527777	148.048
694682632	151.965
695112360	152.163
695829792	152.57
696895842	152.894
697516433	153.119
706197581	153.564
707976008	158.827
709422621	160.197
712028300	160.707
712641017	172.383
712642175	172.723
717001012	180.897
717043851	181.095
717048525	181.41
717929430	181.889
720363115	182.076
721022037	182.269
722631210	182.758
724734791	182.918
725114458	183.08
726760024	183.404
727371088	183.611
727526594	183.807
727616611	185.057
727700480	185.214
729134538	185.374
730676924	185.534
731481788	185.691
737284801	186.076
745981266	186.462
755591573	187.559
759735490	187.879
763445921	187.879
763449430	188.032
766178930	189.153
768369515	190.41
769900675	190.897
769934826	191.342
772487488	192.356
773387284	193.016
773438239	193.814
774736489	193.977
782858110	195.453
784231128	196.276
784280838	196.612
785145768	197.745
785621436	198.214
794049473	198.372
794219956	198.709
797080146	199.072
797732007	199.425
799050599	200.103
799254260	200.579
799255074	200.914
800131770	201.433

## Sheet: 3B
Physical distance	Genetic Distance
2101780	0
4547892	0.6803
6294091	1.158
7234639	2.0262
7270390	2.1951
7341978	2.375
14324995	3.474
15150364	3.7885
16958413	3.9609
17625464	4.1345
17989107	4.7839
18567724	5.2678
18569321	5.2678
18859231	5.9528
18871492	6.6473
20347674	7.0728
20439595	7.2395
20487061	8.1168
21770922	8.6038
21863700	9.2469
21879426	10.296
22053965	12.1487
22129379	12.5247
22453005	13.6994
24551610	13.8644
25181680	14.0344
25285559	14.2143
25393463	14.6751
27165823	15.1727
27493630	15.5876
28142347	16.1736
29529603	22.5494
29730856	22.9325
32467724	23.2412
32566093	24.3997
39444099	24.7756
39455478	26.9656
40226418	27.5704
41038736	28.217
41828125	28.5742
41904116	28.9238
43120037	29.3099
43120206	30.1842
43180151	30.3404
43310864	35.1345
44488482	35.3022
44787299	41.8877
47126816	42.5456
52769326	42.964
53812422	50.0143
55130387	50.5369
59647814	58.2908
64515604	58.5234
65342485	58.7721
66597109	59.2146
70242917	59.8195
70846730	61.4868
70906644	62.8324
73124670	63.7128
73851171	64.0612
76302960	64.2279
79464864	64.7694
79784129	65.9649
80766843	66.1804
82368995	66.3727
82738238	66.5513
96997778	66.9059
99700942	67.7283
121346963	68.2317
126323266	68.4029
127297179	68.5938
130193946	68.7723
131263149	68.9632
132612154	69.6513
132955333	70.0359
133023997	70.425
133788832	70.6196
135701796	70.9475
136172459	71.456
138634760	71.6792
145368308	72.1159
145464166	72.4619
149454289	72.9381
150784539	73.1583
152903983	74.4687
160123708	74.9073
161233420	75.2498
165340846	75.4406
168122143	75.6231
203325852	75.7985
205875935	76.5421
310238051	76.9658
318421504	77.8431
367856253	78.1809
416629410	78.4934
418460361	79.1428
418882354	79.3046
419554599	79.473
424119204	80.1651
434047994	80.5172
434064864	80.9321
449965378	81.3595
452028407	81.5394
457888325	81.7192
463515563	82.0815
463935869	82.4
469631618	82.5608
475257707	83.553
475257789	86.0665
479505350	86.6391
479991730	86.9769
481617430	87.8103
481631716	88.0095
481910363	88.4424
488124031	88.6161
488191842	89.2283
489787834	90.1674
495919253	90.9165
498063963	91.235
498163032	91.5859
498202084	91.7601
498412741	92.1122
501300419	92.6423
502574781	92.9638
502922591	93.123
511060181	93.6038
513097114	93.7911
526074831	94.932
531211609	95.2525
532226682	95.9104
534169569	98.2071
542732080	98.8024
543487640	99.6188
544109536	100.241
545012683	100.7
545067446	101.481
549989987	103.391
554932437	103.557
555064832	104.012
555094794	104.475
555110290	104.783
555763433	105.464
558502304	105.988
560420455	106.158
560591465	106.327
561365931	106.689
563476375	107.243
564045338	107.402
567404389	107.622
571999738	108.064
572679630	108.834
572679800	109.234
573308842	109.639
573413193	110.692
573497145	111.528
573619409	111.694
573888730	112.663
579818254	112.853
581338418	113.403
581975832	114.2
593460126	115.715
594440571	115.89
604271045	116.066
611590794	116.469
621144790	117.655
623586428	117.828
629087063	118.195
629591171	118.695
647967657	118.858
648619364	119.213
652293518	119.382
657781827	119.966
662531708	120.16
663525365	121.231
665102517	121.406
666507301	121.764
666791910	122.462
667459331	122.718
667774185	122.939
669428408	123.118
671525020	123.307
671837486	123.524
672390940	123.728
672519382	124.116
672524980	124.495
672526124	124.885
672581599	125.116
672636605	125.358
672654735	126.013
672773842	126.742
674797209	126.976
682068640	127.413
682388488	127.614
683107805	127.987
684322744	128.731
685317195	129.416
685799642	129.677
690091488	130.369
696333021	130.554
696654629	131.385
703301323	131.779
703594119	131.981
703594430	132.18
710885653	132.369
716668751	133.021
723613675	133.524
728506057	133.746
728800585	134.608
728890092	134.822
728891952	135.427
728922412	135.608
729945682	135.802
730286179	135.998
732357091	137.195
734685266	137.847
735876386	138.005
736158553	138.354
736418967	138.707
736759406	138.878
737323281	139.432
737880954	140.238
739840007	141.259
741504068	141.777
746209624	142.256
750142831	142.727
751204791	143.3
751755018	143.47
751773716	143.821
751919328	144.222
752042135	144.653
752126223	145.343
752132910	145.514
752401296	146.05
752908122	146.235
753922363	146.603
753951947	146.979
754913557	147.586
757480752	147.952
757781317	148.32
758067317	148.95
758613386	150.292
759731699	150.708
759886920	150.932
760388945	151.291
760783436	151.807
761479641	152.559
761781929	153.131
775542240	153.781
776103443	153.935
780034284	154.403
780859569	154.891
780885069	155.856
790515599	156.171
790847303	156.513
794765626	156.691
794857241	157.21
795442128	157.427
795507065	158.486
796074463	158.663
796293795	159.583
796433586	160.091
796654644	160.427
798667133	160.605
801720916	161.618
802850460	161.995
802851778	165.713
803751423	166.044
810323896	166.345
810543063	166.96
810544765	167.469
810546546	170.538
810611345	170.74
810629720	171.113
810657325	171.491
811063972	174.62
811421507	174.806
811531628	175.178
812610861	175.872
814450818	176.108
815403629	176.544
815463829	176.722
818525155	177.923
818763993	178.788
818829066	179.87
819029043	180.104
819218955	180.664
819704585	180.833
819840688	181.807
820772764	181.964
822180082	182.753
822710279	183.527
824374886	183.844
825992776	193.475
826235055	193.671
826723275	194.323
828301437	195.178
828649237	197.659
829254156	198.225

[truncated: 11 more sheets: 4B, 5B, 6B, 7B, 1D, 2D, 3D, 4D, 5D, 6D, 7D]
