# Supplementary material for: Mapping recombination cold spots in wheat via meiotic recombination in a large biparental population
Source: G3 (Bethesda). 2026 May 19;16(7):jkag097. doi: 10.1093/g3journal/jkag097 (PMC13334167; doi:10.1093/g3journal/jkag097)
Supplement: jkag097_Supplementary_Data [file jkag097_supplementary_data.zip › Supplemental_File_2_G3-2026-406748.xlsx]

## Sheet: 1A
S1A7191475	0	0	0	0	2	0	0	0	0	2	0	2	0	2	2	0	2	0	0	2	0	0	2	2	0	2	2	1	0	0	-1	2	2	0	0	0	2	2	2	2	0	2	0	-1	0	2	0	2	2
S1A8633513	0	0	0	0	2	0	0	0	0	2	0	2	0	2	2	0	2	0	0	2	0	0	2	2	0	2	2	1	0	0	2	2	2	0	0	-1	2	2	2	2	0	2	0	2	0	2	0	2	2
S1A8719018	-1	0	0	0	2	0	0	0	0	2	0	2	0	2	2	0	2	0	0	2	0	0	2	2	0	2	2	-1	-1	0	2	2	2	0	0	0	2	2	2	2	0	-1	0	2	0	2	0	2	2
S1A9236441	0	0	0	0	2	0	0	0	0	2	0	2	0	2	2	0	2	0	0	2	0	0	2	2	0	2	2	1	0	0	2	2	2	0	0	0	2	2	2	2	0	2	0	2	0	2	0	2	2
S1A9972049	0	0	0	0	2	0	0	0	0	1	0	2	0	2	2	0	2	0	0	2	0	0	-1	2	0	2	-1	1	0	0	2	2	2	0	0	0	2	2	2	2	0	2	0	2	0	2	0	2	2
S1A14054989	0	0	0	0	-1	0	0	0	-1	-1	0	-1	0	2	2	0	-1	0	0	-1	0	-1	2	0	0	2	2	0	0	0	2	2	2	0	0	-1	-1	2	-1	2	0	2	0	2	0	-1	-1	2	-1
S1A16914205	0	0	0	0	2	0	0	0	0	2	0	2	0	2	2	-1	2	0	0	2	0	0	-1	2	0	2	2	0	0	0	2	2	2	0	0	0	2	2	2	2	0	2	0	2	-1	2	0	2	2
S1A16933279	0	-1	0	-1	2	0	0	-1	0	0	0	2	0	2	2	0	2	-1	-1	2	0	0	2	2	-1	2	2	2	-1	-1	2	2	2	0	0	0	2	2	2	-1	0	-1	0	2	0	2	0	2	2
S1A21468079	2	0	0	0	2	0	0	0	0	0	0	0	0	2	2	0	2	0	0	2	0	2	2	2	0	2	-1	-1	-1	0	2	2	2	0	0	0	2	2	2	2	0	2	0	2	0	2	0	0	2
S1A22059325	2	0	0	0	2	0	0	0	0	0	0	0	0	2	2	0	2	0	0	2	0	2	-1	2	0	2	2	1	0	0	2	2	2	0	0	0	2	2	2	2	0	2	0	2	0	2	0	0	-1
S1A22332581	2	0	0	0	2	0	0	0	0	0	0	0	0	2	2	0	2	0	0	2	0	2	2	2	0	2	2	1	0	0	2	2	2	0	0	0	2	2	2	2	0	2	0	2	2	2	2	0	2
S1A22666368	2	0	0	0	2	0	0	0	0	0	0	0	0	2	2	0	2	0	0	2	0	2	2	2	0	2	2	1	0	0	2	2	2	0	0	0	2	2	2	2	0	2	0	2	2	2	2	0	2
S1A22853010	2	0	0	0	2	0	0	0	0	0	0	0	0	2	2	0	2	0	0	2	0	2	2	2	0	2	2	1	0	0	2	2	2	0	0	0	2	0	2	2	0	0	0	2	2	2	2	0	-1
S1A22922588	2	0	0	0	2	0	0	0	0	0	0	0	0	2	2	0	-1	0	0	2	0	2	2	2	0	-1	-1	1	0	0	2	2	-1	0	0	0	2	0	2	2	0	0	0	2	2	2	2	0	2
S1A23028672	2	0	0	0	2	0	0	0	0	0	0	0	0	2	2	0	2	0	0	2	0	2	2	2	0	2	2	1	0	0	2	2	2	0	0	-1	2	0	2	2	0	0	0	2	2	2	2	0	2
S1A23629027	-1	2	0	0	2	0	0	0	0	0	0	0	0	2	2	0	2	0	0	2	0	2	2	2	0	2	-1	-1	0	0	2	2	-1	0	0	-1	2	0	2	2	0	0	0	2	-1	2	2	0	2
S1A23833017	2	2	0	0	2	0	0	0	0	0	0	0	0	2	2	0	2	0	0	2	0	2	2	2	0	2	2	1	0	0	2	2	2	0	0	0	2	0	2	2	0	0	0	2	2	2	2	0	2
S1A24247126	2	2	0	0	2	0	0	0	0	0	0	0	0	2	2	0	2	0	0	2	0	2	2	2	0	2	2	2	0	0	2	2	2	0	0	0	2	0	2	2	0	0	0	2	2	2	2	0	2
S1A27408988	2	2	0	0	-1	0	0	0	0	-1	2	0	0	-1	2	0	2	0	0	2	0	2	2	2	0	2	-1	2	0	0	2	-1	2	0	0	0	2	-1	-1	2	0	0	0	2	2	-1	2	0	2
S1A29122284	2	2	2	0	0	0	0	0	0	0	2	0	0	2	2	0	2	0	0	2	0	2	2	2	0	2	2	2	0	0	2	2	2	0	0	0	2	0	2	2	0	0	1	2	2	2	2	0	2
S1A30264792	2	2	2	0	0	0	0	0	0	0	2	0	0	2	2	0	2	0	0	2	0	2	2	2	0	2	2	2	0	0	2	2	2	0	0	0	2	0	2	2	0	0	1	2	2	2	0	0	2
S1A30334580	2	2	2	0	0	0	0	0	0	0	2	0	0	2	2	0	2	0	0	-1	0	2	2	2	0	2	2	2	0	0	2	2	2	0	0	-1	2	0	2	2	0	0	1	2	2	2	0	0	-1
S1A30790840	2	2	2	0	0	0	0	0	0	0	2	0	0	2	2	0	2	0	0	2	0	2	2	2	0	2	2	2	0	0	2	2	2	0	0	0	2	0	2	2	0	0	1	2	2	2	0	0	2
S1A32471115	2	2	2	0	0	0	0	0	0	0	2	0	0	2	2	0	2	0	-1	2	0	2	2	2	0	2	2	2	0	2	2	2	2	0	0	0	2	0	2	2	0	0	1	2	2	-1	0	0	2
S1A39409365	2	2	2	0	0	0	0	0	0	0	2	0	0	2	2	0	2	0	0	2	0	2	2	2	0	0	2	2	0	2	2	2	2	0	0	0	2	0	2	2	0	0	1	2	2	2	0	0	2
S1A44712927	2	2	2	0	0	0	0	0	0	0	2	0	0	2	0	0	2	0	2	2	0	2	2	2	0	0	2	-1	0	2	-1	2	2	0	0	0	2	0	2	2	0	0	1	0	2	2	-1	0	2
S1A44980981	2	2	2	0	0	0	0	0	0	-1	2	-1	0	2	0	0	2	0	-1	2	0	2	2	2	0	0	2	2	0	2	2	2	2	0	0	0	2	0	2	2	0	0	0	0	2	2	0	0	2
S1A46345920	2	2	2	0	-1	0	0	0	0	-1	2	0	-1	2	0	-1	-1	-1	-1	2	2	2	2	2	0	0	2	2	-1	-1	2	2	2	0	0	0	2	0	2	2	0	-1	0	-1	-1	2	0	0	2
S1A47401281	-1	2	2	0	0	0	0	0	-1	0	2	0	-1	2	0	-1	2	-1	2	-1	2	-1	-1	-1	0	0	-1	-1	0	-1	2	-1	2	0	0	-1	2	0	2	2	0	-1	0	0	2	2	-1	-1	-1
S1A48769407	2	2	2	0	0	0	0	-1	0	0	2	-1	0	2	0	0	2	0	-1	-1	2	2	-1	0	0	0	2	2	-1	2	-1	2	2	0	0	-1	-1	0	2	2	0	0	-1	0	2	2	0	0	-1
S1A49415798	2	2	2	0	0	0	0	0	0	0	1	2	0	2	0	-1	2	-1	2	-1	2	2	-1	-1	-1	0	2	2	-1	-1	2	2	-1	0	0	0	2	0	2	2	0	0	-1	0	2	2	0	0	2
S1A54460442	2	2	2	0	0	0	0	0	2	0	2	2	0	-1	0	0	2	0	2	0	0	2	0	2	0	-1	2	2	0	2	2	2	2	0	0	0	2	0	2	2	0	0	2	0	2	2	0	0	2
S1A57204953	2	2	2	0	0	0	0	0	2	0	2	2	0	2	0	0	2	0	2	0	0	2	0	2	0	0	2	2	0	2	2	2	2	0	0	0	2	0	2	2	0	0	2	0	2	2	0	0	2
S1A58020065	2	2	2	0	0	0	0	0	2	0	2	2	0	2	0	0	2	0	2	0	0	2	0	2	0	0	2	2	0	2	2	2	2	0	0	0	2	0	2	2	0	0	2	0	2	2	0	0	2
S1A64835777	2	2	2	0	0	2	0	0	2	0	2	2	0	2	0	0	0	2	2	0	0	2	0	2	0	0	2	2	0	2	0	2	0	0	2	0	2	0	2	2	0	0	2	0	2	2	0	0	2
S1A64855728	2	2	2	0	0	2	0	0	2	0	2	2	0	2	0	0	0	2	2	0	0	2	-1	2	0	0	2	2	0	2	0	2	0	0	2	0	2	0	2	0	0	0	2	0	2	2	0	0	2
S1A71775643	2	2	2	0	0	2	0	0	-1	0	2	2	0	-1	0	0	0	2	2	0	1	2	0	-1	0	0	2	2	0	2	-1	2	0	0	-1	0	2	0	2	-1	0	0	2	-1	2	2	0	-1	2
S1A73310721	-1	2	2	0	0	2	0	0	2	-1	2	2	0	2	0	-1	0	2	-1	0	0	2	1	2	0	0	2	2	0	2	0	2	0	0	2	-1	2	0	2	2	0	-1	2	-1	2	2	0	0	2
S1A76365563	2	2	2	0	0	2	0	0	2	-1	2	2	0	2	0	0	0	2	2	0	0	2	0	2	0	0	0	0	0	2	0	2	0	0	2	0	2	0	2	2	0	0	2	0	2	2	0	0	2
S1A89765857	2	2	2	0	0	2	0	0	2	-1	-1	2	0	-1	0	-1	0	2	-1	0	-1	2	0	-1	-1	0	0	2	-1	-1	0	2	-1	0	2	0	2	-1	-1	2	0	0	-1	-1	2	2	0	0	2
S1A96459029	2	2	2	0	0	2	0	0	2	0	2	2	0	2	0	0	0	2	2	0	0	-1	1	2	0	0	0	2	0	2	-1	2	0	0	-1	0	2	0	2	2	0	0	2	-1	2	2	0	0	-1
S1A102889522	2	-1	2	0	0	2	0	0	2	-1	2	2	0	-1	0	0	0	2	-1	0	0	2	0	2	0	0	0	2	0	-1	0	1	0	0	2	0	-1	0	-1	2	0	0	2	-1	2	-1	0	0	2
S1A102893619	-1	2	2	0	-1	2	0	0	2	-1	2	2	0	2	-1	-1	0	-1	2	0	0	2	-1	2	0	0	0	-1	-1	-1	-1	2	-1	0	2	-1	2	0	2	2	-1	0	2	-1	-1	2	0	0	-1
S1A109321667	1	2	2	0	0	2	0	0	2	0	2	2	0	2	0	-1	0	2	2	0	0	2	0	2	0	0	-1	2	0	2	0	2	0	0	2	-1	2	0	2	2	0	0	-1	0	2	-1	0	0	2
S1A177513514	2	2	2	0	0	2	0	0	2	0	2	2	0	2	0	0	0	2	2	0	0	2	0	2	0	0	0	2	0	2	0	2	0	0	2	0	2	0	2	2	0	0	2	0	2	2	0	0	2
S1A184565062	-1	-1	2	0	0	2	0	0	2	0	-1	2	0	2	0	-1	0	2	2	0	0	2	-1	-1	0	-1	0	2	-1	-1	-1	2	0	0	2	0	2	0	2	2	0	0	-1	-1	-1	2	-1	0	-1
S1A192133690	2	2	2	0	0	2	0	0	2	0	2	2	0	-1	0	0	0	2	2	0	0	2	0	2	0	0	0	2	0	-1	0	2	0	0	2	0	2	0	-1	2	-1	-1	-1	0	2	2	0	0	2
S1A249323700	2	2	2	0	-1	2	0	0	2	-1	2	-1	-1	-1	0	-1	2	2	-1	0	0	2	0	-1	0	0	-1	-1	0	2	-1	2	0	0	2	0	2	0	2	2	0	0	2	0	2	-1	0	0	2
S1A293734515	2	2	2	0	2	2	0	0	2	2	2	2	-1	2	0	0	1	2	2	1	0	2	1	2	0	0	1	2	0	2	0	2	1	0	2	0	2	0	2	2	0	2	2	0	2	2	-1	0	2
S1A312613160	2	2	2	-1	0	2	0	0	2	0	2	2	0	2	0	0	0	2	2	0	0	2	0	2	0	0	0	2	0	2	0	2	0	0	2	-1	2	0	2	0	0	0	2	0	2	2	0	0	2
S1A355278136	2	2	2	0	0	-1	0	0	2	-1	2	2	0	2	0	-1	0	2	-1	0	0	2	0	2	0	0	0	2	0	2	-1	2	0	0	2	0	-1	0	2	0	0	-1	-1	-1	2	2	0	0	2
S1A355339792	1	2	2	0	0	2	0	-1	2	0	2	-1	0	2	0	-1	-1	2	-1	-1	-1	2	0	2	-1	0	-1	2	0	2	0	2	-1	0	2	-1	2	0	2	0	0	-1	2	-1	-1	2	-1	0	-1
S1A366276276	2	2	2	0	0	2	0	0	2	0	2	2	0	2	0	0	0	2	2	0	0	2	0	2	0	0	0	2	0	2	0	2	0	0	2	0	2	0	2	0	0	0	2	0	2	2	0	0	2
S1A367438033	2	2	2	0	0	2	0	0	2	0	2	2	0	2	0	0	0	2	2	0	0	2	2	2	0	0	0	2	0	2	0	2	0	0	2	0	2	0	2	0	0	0	2	0	2	2	0	0	2
S1A368801918	2	2	2	0	0	2	0	0	2	0	2	2	0	2	0	0	0	2	2	0	0	2	0	2	0	0	0	2	0	2	0	2	0	0	2	0	2	0	2	0	0	0	2	0	2	2	0	0	-1
S1A369272583	2	2	2	0	0	2	0	0	2	0	2	2	0	2	0	-1	0	-1	2	0	0	2	0	2	0	0	0	2	-1	2	0	2	0	0	2	0	2	0	2	0	0	0	2	0	-1	2	0	0	-1
S1A369499876	2	2	2	0	0	2	0	0	2	0	2	2	0	2	0	0	0	2	2	0	0	2	0	2	0	0	0	2	0	2	0	2	0	0	2	0	2	0	2	0	0	0	2	0	2	2	0	0	2
S1A375471692	-1	2	2	0	0	2	0	0	2	0	2	2	0	2	0	0	0	2	-1	0	0	2	0	2	0	0	0	2	0	2	0	2	0	0	2	0	2	0	2	0	0	0	2	0	2	1	0	0	2
S1A379860859	-1	2	2	0	0	2	0	0	2	0	2	2	0	2	0	-1	0	2	-1	0	0	2	1	2	0	0	0	2	0	2	0	2	0	0	2	0	2	0	2	0	0	0	2	0	2	2	0	0	2
S1A379062836	2	2	2	0	0	2	0	0	2	0	2	2	2	2	0	0	0	-1	2	0	0	2	-1	-1	0	0	-1	-1	-1	-1	-1	2	0	0	2	0	2	0	2	0	0	-1	2	0	2	-1	-1	0	2
S1A382247260	2	2	2	0	0	2	0	0	2	0	2	2	0	2	0	0	0	2	2	0	0	2	0	2	0	0	0	2	0	2	0	2	0	0	2	0	2	0	2	0	0	0	2	0	2	2	0	0	2
S1A416550237	2	2	2	0	0	2	0	0	2	-1	2	0	0	2	0	0	0	2	0	0	-1	2	2	2	0	0	-1	2	0	2	0	2	-1	-1	2	0	2	0	2	0	-1	0	2	0	2	2	0	0	-1
S1A436422241	-1	2	2	0	0	2	0	0	-1	0	2	0	0	2	2	0	0	2	-1	0	0	2	2	2	-1	0	0	2	0	2	0	2	0	2	2	0	2	0	2	0	0	-1	2	-1	2	2	0	0	2
S1A443890965	2	-1	2	0	0	2	0	0	2	0	2	-1	-1	-1	2	-1	0	2	0	-1	-1	-1	-1	2	0	-1	-1	2	0	2	-1	2	0	-1	2	0	2	0	2	0	0	0	-1	-1	2	-1	-1	0	2
S1A447215586	2	2	2	0	0	2	0	0	2	0	2	0	0	2	2	0	0	2	-1	0	0	2	2	2	0	0	0	2	-1	-1	0	2	0	2	2	0	2	0	2	0	0	0	2	0	-1	2	0	0	2
S1A458438758	-1	-1	2	0	0	2	0	0	2	0	-1	0	0	2	2	0	0	2	-1	0	0	2	2	2	0	-1	-1	2	-1	-1	0	2	-1	2	2	0	2	-1	2	-1	0	0	2	0	2	2	-1	0	-1
S1A458517062	2	2	2	0	0	2	0	0	2	0	2	0	0	2	2	0	0	2	0	0	0	2	2	2	0	0	2	2	0	2	0	2	0	2	2	0	2	0	2	0	0	0	2	0	2	2	0	0	2
S1A460558290	2	2	2	0	0	2	0	0	2	0	2	0	0	2	2	0	0	2	0	0	0	2	2	2	0	0	2	2	0	2	0	2	0	2	2	0	2	0	2	0	0	0	2	0	2	2	0	0	2
S1A462390958	2	2	2	-1	0	2	-1	0	2	-1	2	0	0	2	2	0	0	2	0	0	0	2	2	2	0	0	2	2	0	2	-1	2	0	2	2	0	2	0	2	0	0	0	2	0	2	2	0	0	-1
S1A468234545	2	2	2	0	2	2	0	0	2	0	2	0	0	2	2	0	0	2	0	0	0	2	2	2	0	0	2	2	0	2	0	2	0	2	2	0	2	2	2	0	0	0	2	0	2	2	0	0	2
S1A475709245	2	2	2	0	2	2	0	0	2	0	2	0	0	2	2	0	0	2	0	0	0	2	2	2	1	0	2	2	0	2	0	2	0	2	2	0	2	2	2	0	0	0	2	0	2	2	0	0	2
S1A477935558	2	2	2	0	2	2	0	0	2	0	2	0	0	2	2	0	0	0	0	0	0	2	2	2	0	0	2	2	0	2	0	2	0	-1	2	0	2	2	2	0	0	0	2	0	-1	-1	0	0	-1
S1A478567414	2	2	2	0	2	2	0	0	2	0	2	0	0	2	2	0	0	0	0	0	0	2	2	2	1	0	2	2	0	2	0	2	0	2	2	0	2	2	2	0	0	0	2	0	2	2	0	0	2
S1A479840228	2	-1	2	0	2	2	0	0	2	0	2	0	0	2	-1	0	0	0	0	0	0	-1	-1	2	2	0	2	-1	-1	2	-1	2	-1	2	2	0	2	2	2	0	0	0	2	0	-1	2	-1	0	2
S1A480551334	2	2	2	0	2	2	0	0	2	0	2	0	0	2	2	0	0	0	0	0	0	2	2	2	1	0	2	2	0	2	0	2	0	2	2	0	2	2	2	0	0	0	2	0	2	2	0	0	2
S1A483674978	-1	-1	2	0	2	2	2	0	2	0	2	0	0	2	2	0	0	-1	0	0	0	2	2	2	1	0	2	2	0	2	-1	2	0	2	2	0	2	2	2	0	0	0	2	-1	2	2	-1	0	2
S1A484277884	2	0	2	0	2	2	1	0	2	0	2	0	0	-1	2	0	0	0	-1	0	0	2	2	2	1	0	2	2	0	2	2	2	0	2	2	0	2	2	2	0	0	0	2	0	2	2	0	0	2
S1A486668186	2	0	2	0	2	2	1	0	2	0	2	0	2	2	2	0	0	0	0	0	0	2	2	2	1	0	2	2	0	2	2	2	0	2	2	0	2	2	2	0	0	0	2	0	2	1	0	0	2
S1A488108987	2	0	2	0	2	2	1	0	2	0	2	0	2	2	2	0	0	0	0	0	0	2	2	2	1	2	2	2	0	2	2	2	0	2	2	0	2	2	2	0	0	0	2	0	2	2	0	0	2
S1A488197292	2	0	2	0	2	2	1	0	2	-1	2	0	2	1	2	-1	0	-1	0	0	0	2	2	2	1	2	2	2	-1	2	2	2	0	2	2	0	2	2	2	0	0	0	2	0	2	2	0	0	2
S1A488217958	2	0	2	0	2	2	1	0	2	-1	2	0	2	2	2	0	0	0	0	0	0	2	2	2	-1	2	2	-1	0	2	2	2	-1	2	2	0	-1	2	2	0	0	0	-1	0	2	-1	0	-1	-1
S1A488221818	2	0	2	0	2	2	1	0	2	0	2	0	2	2	2	0	0	0	0	0	0	2	2	2	1	2	2	-1	0	2	2	2	0	2	2	0	2	2	2	0	0	0	2	-1	2	2	0	0	2
S1A489243450	-1	-1	2	-1	2	2	0	-1	2	0	2	0	2	-1	2	-1	0	0	0	-1	-1	2	-1	2	-1	2	2	2	0	2	2	2	0	2	2	0	2	2	2	0	0	0	2	-1	-1	-1	-1	0	2
S1A492785302	2	0	2	0	2	2	1	0	2	2	2	0	2	2	2	0	0	0	0	0	0	2	2	2	1	2	-1	2	0	2	-1	2	-1	2	2	0	2	2	2	0	-1	0	2	0	2	2	0	0	2
S1A494023146	2	0	2	0	2	2	1	0	2	-1	2	0	2	2	2	0	0	-1	0	0	0	2	-1	2	1	2	2	2	0	0	2	2	0	2	2	0	2	2	2	0	0	0	2	0	-1	2	-1	0	2
S1A495122704	2	0	2	0	2	2	1	0	2	-1	2	0	2	-1	2	0	0	-1	0	-1	0	2	-1	-1	0	2	-1	2	-1	0	-1	-1	-1	2	2	-1	2	2	-1	0	-1	0	2	-1	-1	-1	0	-1	-1
S1A495192503	2	0	2	0	2	2	1	0	2	2	2	0	2	2	2	0	0	0	0	0	0	2	2	2	1	2	2	-1	0	-1	2	2	0	-1	2	0	2	2	-1	0	0	0	2	0	2	-1	0	0	-1
S1A495448419	2	0	2	0	2	2	1	0	2	2	2	0	2	2	2	0	0	0	0	0	0	2	2	2	1	2	2	2	0	0	2	2	0	2	2	0	2	2	2	0	0	0	2	0	2	2	0	0	2
S1A495959617	2	-1	2	0	2	2	1	0	2	2	2	2	2	2	2	0	0	0	0	-1	0	2	2	2	1	2	2	2	0	0	-1	2	-1	2	2	-1	2	2	2	0	0	0	2	-1	2	2	0	0	2
S1A496042423	-1	0	2	0	2	2	1	0	2	2	2	2	2	2	2	-1	0	0	0	0	0	2	-1	2	1	2	-1	2	0	-1	2	2	0	2	2	0	2	2	2	0	0	0	2	0	2	1	0	0	-1
S1A497213490	2	0	2	-1	2	2	0	0	2	2	2	-1	2	2	-1	0	0	0	0	0	2	2	2	2	1	2	2	2	0	0	2	2	0	2	2	0	2	2	2	0	0	0	2	-1	-1	2	0	0	2
S1A497221127	2	0	2	0	2	1	1	0	2	2	2	2	2	2	1	0	0	0	0	0	2	2	2	2	1	2	2	2	-1	0	2	2	-1	2	2	0	2	2	2	0	0	0	2	0	-1	2	0	0	2
S1A497499071	2	0	2	0	2	2	1	0	2	2	2	2	2	-1	1	0	0	0	0	0	2	2	2	-1	0	2	2	2	0	0	-1	2	0	2	2	0	2	2	2	0	0	0	2	-1	-1	2	0	-1	2
S1A497861078	2	0	2	0	2	2	1	0	2	-1	2	2	2	2	1	0	0	0	-1	0	2	2	2	2	1	-1	2	2	0	0	2	2	0	2	2	0	2	2	2	0	0	0	-1	0	2	2	0	0	2
S1A497918920	2	0	2	0	2	2	1	0	2	2	2	2	2	2	1	-1	0	0	0	0	2	2	2	2	1	2	2	2	0	0	2	2	-1	2	2	0	2	2	2	0	0	0	2	0	2	2	0	0	2
S1A506667493	-1	0	2	2	2	2	0	2	2	2	2	2	2	2	0	0	0	0	0	-1	2	-1	2	-1	-1	-1	2	2	0	0	2	2	0	-1	2	-1	-1	2	-1	0	0	0	2	-1	-1	0	0	-1	-1
S1A506474750	2	0	2	1	2	2	1	2	2	2	2	2	2	2	0	0	0	0	0	0	2	2	1	2	1	2	2	2	0	0	2	2	0	2	2	0	2	2	2	0	0	0	2	0	0	0	0	1	2
S1A508047046	2	0	2	1	2	2	1	2	2	2	2	2	2	2	1	0	0	0	-1	0	2	2	2	2	1	2	2	2	0	0	2	2	0	2	2	0	2	2	2	0	0	0	2	0	0	-1	0	1	2
S1A508720387	2	0	2	1	2	2	1	2	2	2	2	2	2	2	1	0	0	0	0	0	2	2	2	2	1	2	2	2	0	0	2	2	0	2	2	0	2	2	2	0	0	0	2	0	0	0	0	1	2
S1A509676155	2	0	2	0	0	2	2	2	2	-1	2	2	2	2	0	0	0	0	0	0	2	2	2	2	1	2	2	2	0	-1	2	2	0	2	2	0	1	2	2	0	0	-1	2	0	0	0	0	1	2
S1A512491739	0	0	2	1	2	2	1	2	2	2	2	2	2	2	1	0	0	0	0	0	2	2	2	2	1	2	2	2	0	0	2	2	0	2	2	2	2	2	2	0	0	0	2	0	0	0	0	1	2
S1A514257326	0	0	2	0	2	2	2	2	2	2	2	2	2	-1	1	0	0	0	0	2	2	2	2	2	1	2	2	2	0	0	-1	2	0	2	2	2	2	2	2	0	0	0	2	0	0	0	0	1	2
S1A514667179	0	-1	2	2	2	2	2	2	2	2	2	2	2	2	2	0	0	-1	0	2	2	2	-1	2	1	2	-1	2	0	-1	2	2	0	2	-1	2	2	2	2	0	0	0	2	-1	0	0	0	2	-1
S1A515960876	0	0	2	1	2	2	2	2	2	2	2	2	2	2	1	0	0	0	0	2	2	2	2	2	1	2	2	2	2	0	2	2	0	2	2	2	2	2	2	0	0	0	2	0	0	0	0	1	2
S1A520571927	0	0	2	0	2	1	2	2	2	2	2	2	2	0	0	-1	0	0	0	2	2	2	2	2	1	2	-1	-1	2	0	2	2	0	2	2	2	2	2	2	-1	1	0	2	0	-1	0	0	2	2
S1A520573048	-1	0	2	0	2	1	2	2	2	2	-1	2	-1	0	1	2	0	0	-1	-1	2	2	2	2	-1	2	2	2	2	0	-1	2	0	2	2	2	2	2	2	0	0	0	2	-1	0	-1	-1	1	-1
S1A520792209	0	0	2	0	2	0	2	2	2	2	-1	2	2	2	1	2	0	0	0	2	2	2	2	2	1	2	2	-1	-1	0	2	2	0	2	2	2	2	2	2	0	0	0	2	0	0	0	0	0	-1
S1A521227646	0	0	2	0	2	1	2	2	2	2	2	2	2	2	1	2	0	0	0	2	2	2	2	0	1	2	2	2	2	0	2	2	0	2	2	2	2	2	2	0	0	0	2	0	0	0	0	1	2
S1A529249759	0	0	2	0	2	2	2	2	2	2	2	2	2	2	1	2	0	0	0	2	2	2	2	0	1	2	2	-1	2	0	2	2	0	2	2	0	2	2	2	0	0	0	2	0	0	0	0	1	-1
S1A530178155	0	0	2	0	2	2	2	2	2	-1	2	2	2	2	1	-1	0	0	0	2	2	2	2	0	0	2	2	2	2	0	2	2	0	2	2	0	2	2	2	0	0	0	2	0	0	0	0	1	2
S1A530232680	0	0	2	0	2	2	2	2	2	2	2	2	2	2	1	2	0	0	0	2	2	2	2	0	1	2	2	2	2	0	2	2	0	2	2	0	2	2	2	0	0	0	2	0	0	0	0	1	2
S1A530604203	0	0	2	0	2	2	2	2	2	2	2	2	2	2	-1	2	0	0	0	2	2	2	-1	0	0	2	-1	2	2	0	2	2	0	0	2	0	2	2	2	0	0	0	2	0	-1	0	0	1	-1
S1A531015728	0	0	2	0	2	2	0	2	2	2	2	2	2	2	0	-1	0	0	0	2	1	2	-1	0	0	-1	2	-1	-1	0	2	2	0	-1	2	-1	2	2	2	0	0	-1	2	0	-1	0	0	1	-1
S1A531281699	0	0	2	0	2	2	0	2	2	2	2	2	2	2	1	2	0	0	-1	2	2	2	2	0	0	2	2	2	2	0	2	2	0	0	2	-1	2	2	2	0	0	0	2	0	0	0	0	1	2
S1A531326794	0	0	2	0	2	2	0	2	2	2	2	2	2	2	1	2	0	0	0	2	2	2	2	0	1	2	2	2	2	0	2	2	0	0	2	0	2	2	2	0	0	0	2	0	0	0	0	1	2
S1A531878053	0	0	2	0	2	2	0	2	2	2	2	2	2	2	1	2	0	0	0	2	2	2	2	0	1	2	2	2	2	0	2	2	0	0	2	0	2	2	2	0	0	0	2	0	0	0	0	1	2
S1A532263105	0	-1	2	0	2	2	0	2	2	2	2	2	2	2	1	-1	2	-1	-1	2	2	2	2	0	2	2	2	2	2	0	2	2	0	0	2	0	2	2	2	0	0	0	2	0	0	0	0	2	2
S1A532212451	-1	0	2	0	2	2	0	2	2	2	-1	2	2	2	1	2	2	0	0	2	2	2	2	0	1	2	2	2	2	0	2	2	-1	0	2	0	2	2	2	0	-1	0	2	0	0	0	0	2	2
S1A532873239	0	-1	2	-1	-1	2	0	2	2	-1	2	2	2	2	1	2	2	-1	0	2	2	2	2	0	0	2	2	2	2	-1	2	2	0	0	2	0	-1	-1	2	0	-1	0	2	-1	-1	-1	0	1	-1
S1A532489535	0	0	2	0	2	2	0	2	2	2	2	2	2	2	1	2	2	0	0	2	2	2	1	0	1	2	2	2	2	0	2	2	0	0	2	0	2	2	2	0	0	0	2	0	0	0	0	1	2
S1A532529494	-1	0	2	0	2	2	-1	2	2	2	2	-1	2	2	1	2	2	0	0	2	2	2	2	0	2	2	2	2	2	0	2	2	0	0	2	0	2	2	2	0	0	-1	2	-1	0	-1	0	-1	2
S1A533263830	0	0	2	0	-1	2	0	2	2	-1	2	2	2	2	2	2	2	0	0	2	2	2	2	0	2	2	2	2	2	0	2	2	0	0	2	0	-1	2	2	0	0	-1	2	0	0	0	-1	-1	-1
S1A533670346	0	0	2	0	2	2	0	2	2	2	2	2	2	2	2	-1	2	0	0	2	2	2	2	0	0	2	2	-1	2	0	2	2	0	0	2	0	2	2	2	0	0	1	2	-1	0	-1	0	-1	-1
S1A534055716	0	0	2	0	2	2	0	2	2	-1	2	2	2	2	1	2	2	-1	0	2	2	2	2	0	0	2	2	2	2	0	2	2	0	0	2	-1	2	2	2	0	0	0	2	-1	0	-1	0	0	-1
S1A534272127	0	-1	2	0	2	2	0	2	2	0	-1	2	2	2	1	2	2	0	0	2	2	2	-1	0	0	2	2	2	-1	-1	2	2	0	-1	2	0	2	2	2	0	0	-1	2	0	-1	0	0	0	2
S1A534774157	0	0	2	0	2	2	0	2	-1	0	2	2	2	0	1	-1	2	0	-1	2	2	2	2	0	-1	2	-1	2	2	0	2	2	0	0	2	0	2	2	2	0	0	-1	2	-1	0	0	-1	0	-1
S1A534772893	0	0	2	0	-1	2	0	2	2	-1	2	2	-1	0	0	2	2	0	0	2	2	2	2	0	0	2	2	2	2	0	2	2	0	0	2	0	-1	2	2	0	0	0	-1	-1	0	-1	0	-1	2
S1A535077930	0	0	2	0	2	2	0	2	2	0	2	2	2	0	1	2	2	-1	-1	2	2	2	2	0	0	2	2	2	0	0	2	2	0	0	2	0	2	2	2	0	0	0	2	0	0	0	0	0	2
S1A535433567	0	-1	2	0	2	2	0	2	2	-1	-1	2	2	0	1	2	2	-1	0	2	2	2	2	0	0	2	2	2	0	0	2	2	0	-1	2	0	-1	2	2	0	0	0	2	-1	-1	0	-1	0	-1
S1A536249135	0	0	2	0	2	2	0	2	2	-1	2	2	2	0	-1	2	2	0	2	2	2	2	2	0	0	2	-1	2	0	-1	2	2	0	0	2	0	2	2	2	0	0	0	-1	0	0	0	0	-1	2
S1A536973335	0	0	2	0	2	2	0	2	2	0	2	2	2	0	1	2	2	0	2	2	2	2	2	0	0	2	2	2	0	0	2	2	0	0	2	0	2	2	2	2	0	0	2	0	0	0	0	0	2
S1A537175247	0	0	2	0	2	2	0	2	2	0	2	2	2	0	1	2	2	0	2	2	2	2	2	0	0	2	2	2	0	0	2	2	0	0	2	0	2	2	2	2	0	0	2	0	0	0	0	0	2
S1A538778214	-1	0	2	0	2	2	0	2	2	0	2	2	2	0	1	2	2	0	2	2	2	2	2	0	0	2	2	2	0	0	2	2	0	0	2	0	2	2	2	2	0	0	2	0	0	0	0	0	2
S1A539968453	0	0	2	0	2	2	0	2	2	0	2	2	2	0	1	2	2	0	2	2	2	2	2	0	0	2	2	2	0	0	2	2	0	0	2	0	2	2	2	2	0	0	2	0	0	0	0	0	2
S1A540665495	0	0	2	0	2	2	0	2	2	0	2	2	2	0	1	2	2	-1	-1	2	2	2	2	-1	-1	2	-1	2	0	0	0	2	0	0	2	0	2	2	2	2	0	-1	2	-1	0	-1	-1	-1	2
S1A543415193	0	0	2	0	2	2	0	2	-1	-1	2	2	2	0	1	-1	2	0	-1	2	2	2	2	-1	0	2	0	2	0	0	0	2	0	0	2	-1	-1	2	2	2	0	-1	-1	-1	0	0	0	-1	2
S1A544041626	0	0	2	-1	2	2	0	2	2	0	2	2	-1	0	1	2	2	-1	2	2	2	2	0	0	0	2	0	2	-1	0	0	2	0	0	2	0	2	2	2	2	0	0	2	0	0	0	0	0	2
S1A544076998	0	0	2	0	2	2	0	-1	2	-1	2	2	-1	0	1	2	2	0	2	2	2	2	1	0	0	2	0	2	0	0	0	2	0	0	2	0	2	2	2	-1	0	0	2	-1	0	0	0	0	2
S1A544583228	0	0	2	0	2	2	0	2	2	0	2	2	-1	0	1	2	2	1	2	2	2	2	0	0	0	2	0	2	0	0	0	-1	0	0	2	0	2	0	2	2	0	-1	2	0	0	-1	-1	-1	-1
S1A544914241	0	0	2	0	2	2	0	2	2	0	2	2	2	0	1	-1	2	-1	2	2	2	2	0	0	0	2	0	2	0	0	0	2	0	0	2	-1	2	0	2	2	0	0	2	0	0	-1	0	0	2
S1A545762254	0	0	2	0	2	2	0	2	2	0	2	2	2	0	1	2	2	2	2	2	2	2	0	0	0	2	0	2	0	0	0	2	0	0	2	0	2	0	2	2	0	0	2	0	0	1	0	0	2
S1A546243377	0	0	2	0	2	2	0	2	2	0	2	2	2	0	1	2	2	1	2	2	1	2	0	0	0	2	0	2	0	2	0	2	0	0	2	0	2	0	2	2	0	0	2	0	0	0	0	0	2
S1A547315110	0	0	2	0	2	2	0	2	2	0	2	2	2	0	1	2	2	1	2	2	2	2	0	0	0	2	0	2	0	2	0	2	0	0	2	0	2	0	2	2	0	0	2	-1	0	0	0	-1	2
S1A570392724	0	0	2	0	2	2	0	2	2	0	2	2	2	0	0	2	2	0	2	2	2	2	0	0	0	2	0	2	0	2	0	2	0	0	2	0	2	0	2	2	0	0	2	0	0	0	0	0	2
S1A572988811	0	0	2	0	2	2	0	2	2	0	2	2	2	0	0	2	2	-1	2	2	2	2	0	0	0	2	0	2	0	2	0	2	0	0	2	0	2	0	2	2	0	0	2	0	0	0	0	0	2
S1A574392361	0	0	2	0	2	2	0	2	2	0	2	2	2	0	0	-1	2	0	2	2	2	2	0	0	0	2	0	2	0	2	0	2	0	0	2	0	2	0	2	2	0	0	2	0	0	0	0	0	2
S1A575160002	0	0	2	0	-1	2	0	2	2	0	2	2	2	0	2	2	2	-1	2	2	2	2	0	0	0	-1	-1	2	0	-1	-1	2	0	0	2	0	2	0	2	2	-1	0	2	0	0	0	0	0	-1
S1A577062983	0	0	2	0	2	2	0	2	2	0	2	2	2	0	1	2	2	0	2	2	2	2	-1	0	0	2	0	2	-1	2	0	2	0	0	2	0	2	0	2	2	0	0	2	0	0	-1	0	0	0
S1A577377232	0	0	2	0	2	2	0	2	2	0	2	2	2	0	1	2	2	0	2	2	2	2	0	0	0	2	0	2	2	2	0	2	0	0	2	0	2	0	2	2	0	0	2	0	0	0	0	0	0
S1A577819718	0	0	2	0	2	2	0	2	2	0	2	2	2	0	1	2	2	0	2	2	2	2	0	0	0	2	0	2	2	2	0	2	0	0	2	0	2	0	2	0	0	0	2	0	0	0	0	0	0
S1A578329017	-1	0	2	0	2	2	0	2	2	-1	2	2	2	0	0	2	2	-1	2	2	2	2	0	0	0	-1	0	2	2	2	-1	2	0	0	2	-1	2	0	2	0	0	-1	2	-1	0	-1	0	-1	0
S1A579157342	0	0	2	0	2	2	0	2	2	0	2	2	2	0	0	2	2	0	2	2	2	2	0	0	0	2	0	2	2	2	0	1	0	0	2	0	2	0	2	0	0	0	2	0	0	0	2	0	0
S1A580021371	0	0	2	0	2	2	0	2	2	0	2	2	2	0	0	2	2	0	2	2	2	2	0	0	0	2	0	2	2	2	0	0	0	0	2	0	2	0	2	0	0	0	2	0	0	0	2	0	0
S1A580449181	-1	0	2	0	2	2	0	2	2	-1	2	2	2	-1	0	2	2	-1	2	2	1	2	-1	0	0	2	-1	2	-1	2	0	0	-1	0	-1	0	2	0	2	-1	0	0	2	0	-1	0	2	0	-1
S1A580453168	0	0	2	0	2	2	0	2	2	0	2	2	2	0	0	2	2	-1	2	2	0	2	1	0	0	2	0	2	2	2	0	0	0	0	2	-1	2	0	2	0	0	0	2	0	0	0	2	0	0
S1A580452798	0	0	2	0	2	2	0	2	2	0	2	2	2	0	0	2	2	0	2	2	0	2	-1	0	0	2	0	2	2	2	-1	0	0	0	2	0	2	0	2	0	0	0	2	0	0	-1	2	0	0
S1A580958028	0	0	2	0	2	2	0	2	2	0	2	2	2	0	0	2	2	0	2	2	0	2	0	0	0	2	0	2	1	2	0	0	0	0	2	0	2	0	2	0	0	0	2	0	0	0	2	0	0
S1A581386154	0	0	2	0	-1	2	0	2	2	0	2	2	2	0	0	-1	-1	0	2	2	0	-1	-1	0	0	2	-1	-1	2	-1	-1	0	0	0	2	-1	2	0	2	0	-1	-1	2	0	0	0	-1	0	-1
S1A581471061	0	0	2	0	2	2	0	2	2	0	2	2	2	0	0	2	2	0	2	2	0	2	0	0	0	2	0	2	2	2	0	0	0	0	2	0	2	0	2	0	0	0	2	0	0	1	2	0	0
S1A583289253	0	2	2	0	2	2	0	2	2	0	2	2	2	0	0	2	2	0	2	2	0	2	0	0	0	2	0	2	2	2	0	0	0	0	2	0	2	0	2	0	0	0	2	0	0	0	0	0	0
S1A583868666	0	2	2	0	2	0	0	2	2	0	2	2	2	0	0	2	2	-1	2	2	0	2	0	0	0	2	0	2	2	2	0	0	0	0	2	0	2	0	2	0	0	0	2	0	0	0	0	0	-1
S1A584413140	-1	2	2	0	2	0	0	2	2	-1	2	2	2	0	0	2	2	-1	2	2	0	2	0	0	0	2	0	2	2	2	0	0	-1	0	2	0	2	0	2	0	0	0	2	0	0	0	0	0	0
S1A585619669	0	2	2	0	2	0	0	2	2	0	2	0	2	0	0	-1	2	0	2	2	0	2	0	0	0	2	-1	2	2	2	0	0	0	0	2	-1	2	0	2	0	0	0	2	0	0	0	0	0	0
S1A585686156	-1	2	2	0	2	0	0	2	-1	0	2	0	2	0	0	2	2	-1	2	2	0	2	0	0	0	2	0	-1	2	2	0	0	1	0	2	2	2	0	2	0	0	0	2	0	0	-1	0	0	0
S1A585823966	0	2	2	0	2	0	0	2	2	0	2	0	2	0	0	2	2	0	2	2	0	2	0	0	0	2	0	2	2	2	0	0	0	0	2	2	2	0	2	0	0	0	2	0	0	0	0	0	0
S1A586955655	0	2	2	0	2	0	0	2	2	0	2	0	2	0	0	2	2	2	0	2	0	2	0	0	0	2	0	0	2	2	0	0	0	0	2	2	0	0	0	0	0	0	2	0	0	0	0	0	0
S1A587843425	0	2	2	0	2	0	0	2	2	0	2	-1	2	0	0	2	2	-1	0	2	0	2	0	0	0	2	0	0	2	2	1	0	-1	0	2	2	0	0	0	0	0	0	2	0	-1	0	0	0	-1
S1A590005256	0	2	2	0	2	0	0	2	2	0	2	0	2	0	0	0	2	0	0	2	0	2	0	0	0	2	0	0	2	2	0	0	0	0	2	2	0	2	0	0	0	0	2	0	0	0	0	2	0
S1A590429466	0	2	2	0	2	0	0	2	2	0	2	0	2	0	0	0	2	0	0	2	0	2	-1	-1	0	2	0	0	2	2	0	0	0	0	2	2	0	2	0	2	0	0	2	0	0	0	0	2	0
S1A591308551	0	2	2	0	2	0	0	2	2	0	2	0	1	0	0	0	2	-1	0	2	0	2	0	0	0	2	0	0	2	2	0	0	0	0	2	2	0	1	0	2	0	0	2	0	0	0	0	2	0
S1A592088481	0	2	2	0	2	0	0	2	2	0	2	0	2	0	0	-1	2	-1	0	2	0	2	0	0	0	2	0	0	2	2	0	0	0	0	2	2	0	2	0	2	0	0	2	0	0	0	0	2	-1
S1A592158740	0	2	2	0	2	-1	0	-1	2	0	2	0	-1	0	0	-1	2	0	0	2	0	2	0	0	0	-1	0	-1	-1	2	0	-1	-1	0	2	2	0	2	0	2	-1	-1	2	-1	-1	-1	0	2	0
S1A592607638	0	2	2	0	2	0	0	2	2	0	-1	0	2	0	0	-1	2	-1	0	2	0	2	0	-1	-1	2	-1	0	2	2	0	0	0	0	2	-1	0	2	0	2	-1	0	2	0	-1	-1	0	2	-1
S1A593790090	-1	2	2	0	2	0	0	2	2	0	2	0	2	0	0	-1	2	0	0	-1	0	2	0	0	0	2	-1	0	2	2	0	0	-1	0	2	2	0	2	0	2	2	0	2	0	0	0	0	2	0
[truncated: 296 more columns]

## Sheet: 2A
S2A775980913	0	0	0	1	2	0	2	2	2	2	2	0	0	0	2	-1	0	2	2	2	2	2	0	2	2	0	2	2	-1	0	2	2	2	0	2	2	0	0	2	-1	2	2	2	0	-1	-1	2	2	0
S2A757926565	0	0	0	2	2	0	2	-1	2	0	2	0	2	0	1	0	0	2	-1	0	2	2	-1	-1	2	0	-1	2	-1	0	2	2	1	0	2	2	2	0	2	2	2	-1	1	0	1	2	2	0	0
S2A757872750	-1	0	0	2	2	0	2	2	2	0	2	0	2	0	-1	0	0	2	2	0	2	2	2	2	-1	0	2	2	-1	-1	-1	2	-1	0	-1	-1	2	0	2	2	2	2	1	-1	1	-1	2	0	0
S2A755679387	0	0	0	2	-1	0	2	2	2	0	-1	0	2	-1	1	0	0	2	-1	0	2	2	-1	2	2	0	2	2	2	-1	-1	2	2	0	2	-1	2	0	-1	2	2	2	1	-1	0	2	-1	0	-1
S2A755107103	0	0	0	2	2	0	2	2	2	0	2	0	2	0	0	0	0	-1	2	0	2	-1	2	-1	2	0	-1	2	2	0	-1	-1	2	0	2	-1	2	0	2	2	-1	2	0	0	0	-1	2	0	0
S2A745040638	0	0	0	2	2	0	2	0	2	-1	-1	0	2	0	0	-1	2	2	-1	0	2	2	-1	2	2	0	-1	2	2	2	2	-1	-1	0	2	-1	2	0	0	-1	-1	2	2	0	1	2	2	2	-1
S2A735607380	0	0	0	2	-1	0	2	-1	-1	2	2	0	2	0	0	0	2	2	2	0	2	2	2	2	2	0	2	2	-1	2	2	2	2	0	2	2	2	0	0	2	-1	2	1	0	1	1	2	2	-1
S2A734831067	0	0	0	2	2	0	2	0	2	2	2	0	2	0	0	0	2	2	2	0	2	2	2	2	2	0	2	1	2	2	-1	2	2	0	2	2	2	0	0	2	2	0	2	0	0	2	2	2	-1
S2A734811411	0	0	0	2	1	0	2	0	2	2	2	0	1	0	0	0	2	2	2	0	2	-1	1	2	2	0	2	2	2	2	-1	2	2	-1	2	-1	2	0	0	2	2	0	2	0	2	2	2	2	-1
S2A734087615	-1	0	0	2	2	0	2	0	2	2	2	0	1	0	0	0	2	2	2	0	2	2	2	2	2	0	2	2	2	2	2	2	2	0	2	2	2	0	0	2	2	0	2	0	1	2	2	2	-1
S2A734045885	-1	0	0	2	2	0	2	0	2	-1	2	0	2	0	0	0	2	-1	-1	0	2	2	2	-1	2	0	-1	2	-1	2	2	2	-1	0	-1	-1	2	0	0	2	2	-1	2	-1	-1	-1	2	-1	-1
S2A733825745	0	0	0	2	2	0	2	0	2	2	2	0	2	0	0	0	2	-1	-1	0	2	2	2	2	2	0	-1	2	2	2	2	2	-1	0	2	2	2	0	0	2	2	0	2	0	-1	2	-1	-1	2
S2A733716138	-1	0	0	-1	2	0	2	0	2	2	2	-1	2	0	0	0	2	-1	-1	0	2	2	2	2	2	0	2	2	2	2	2	2	2	0	2	2	-1	0	0	2	2	0	2	0	-1	2	-1	2	-1
S2A733657403	0	0	0	2	2	0	2	0	2	-1	2	0	2	0	0	-1	2	2	2	0	2	2	2	2	2	0	2	1	2	2	2	2	2	0	2	2	2	0	0	2	2	0	2	0	1	2	2	-1	2
S2A729165946	0	0	0	2	2	0	2	0	2	-1	-1	0	2	0	0	0	2	2	2	0	1	2	2	2	2	0	2	2	0	2	2	2	2	0	2	2	2	0	0	2	2	0	2	0	-1	-1	2	2	2
S2A728790521	0	0	0	2	2	0	2	0	2	2	2	0	2	0	0	0	2	2	2	0	2	2	2	2	2	0	-1	2	0	2	2	2	2	0	2	2	2	0	0	2	2	0	1	0	1	2	2	2	2
S2A727244045	0	0	0	2	2	0	2	0	2	2	2	0	2	0	0	-1	2	2	2	0	2	2	2	2	2	0	2	2	0	2	2	2	2	0	2	2	2	0	0	2	2	0	1	0	1	2	2	2	2
S2A724297582	0	0	0	2	2	0	2	1	2	2	2	0	2	0	0	0	2	2	2	0	2	2	2	2	2	1	2	2	0	2	2	2	2	2	2	2	2	0	0	2	2	0	1	0	1	2	2	2	2
S2A723203129	0	0	0	2	2	0	2	1	2	-1	2	1	2	2	0	0	2	2	2	0	2	2	2	0	2	2	2	-1	0	0	2	2	1	2	2	2	2	0	0	2	2	0	1	0	1	2	2	2	2
S2A721596441	-1	0	0	2	2	0	-1	2	2	2	2	0	2	2	0	0	2	2	2	0	2	-1	2	0	2	0	2	2	0	0	2	2	2	2	2	-1	2	0	0	2	2	0	-1	0	2	2	2	-1	2
S2A721070567	0	0	2	2	2	0	2	2	2	2	2	1	2	2	0	0	2	2	2	0	2	2	2	0	1	1	2	2	0	0	2	0	2	2	2	2	2	0	0	2	2	0	1	0	1	2	2	2	2
S2A718230521	0	0	2	2	2	0	2	2	2	0	2	1	2	2	0	0	2	2	2	0	0	2	2	0	1	1	2	1	0	0	2	0	2	2	2	2	2	1	0	0	0	0	1	0	1	2	2	2	2
S2A715332273	0	0	2	2	2	2	2	2	2	0	2	2	2	2	0	0	2	2	2	0	0	2	2	0	1	1	2	0	0	0	2	0	0	2	2	2	2	1	0	0	0	0	0	0	0	2	0	2	2
S2A715267790	-1	0	2	2	2	2	2	-1	2	0	-1	2	2	-1	0	0	2	-1	2	0	0	2	-1	0	0	0	2	-1	0	-1	2	-1	0	2	2	-1	2	2	0	0	0	0	0	0	-1	2	0	-1	2
S2A706416635	0	0	2	2	0	2	2	2	2	0	2	2	2	2	1	-1	2	2	2	2	0	2	1	0	0	1	2	1	0	0	2	0	0	2	2	2	2	1	0	0	0	0	0	0	1	2	0	2	-1
S2A706220068	0	0	2	2	0	2	2	2	2	0	2	2	2	2	1	-1	2	2	-1	2	0	2	2	0	0	1	2	0	0	0	2	0	0	2	2	2	2	1	0	0	0	0	0	0	1	2	0	2	2
S2A705995058	0	0	2	2	0	2	2	2	2	-1	2	2	2	2	0	0	2	2	2	2	0	2	2	0	0	1	2	1	0	0	2	0	0	2	2	2	2	1	0	0	0	0	0	0	1	2	0	2	-1
S2A705814479	1	0	2	2	0	2	2	2	2	0	2	2	2	2	1	0	2	2	2	2	0	2	2	0	0	1	2	0	0	0	2	0	0	2	2	2	2	1	0	0	0	0	0	0	1	2	0	2	2
S2A705760167	0	0	2	2	0	2	2	2	2	0	2	2	2	2	1	0	2	2	2	2	0	2	2	0	0	1	2	1	0	0	2	0	0	2	1	2	2	1	0	0	0	0	0	0	1	2	0	2	2
S2A705524350	-1	0	2	-1	0	2	2	2	2	0	2	2	2	2	0	-1	2	-1	2	2	0	2	-1	0	0	1	-1	2	0	0	2	0	0	2	2	-1	2	1	0	0	0	0	0	0	0	-1	0	2	-1
S2A703427658	0	2	2	-1	0	2	2	2	2	0	2	2	2	2	1	-1	2	-1	2	2	-1	-1	2	0	0	1	2	-1	0	-1	-1	0	-1	2	2	2	2	-1	0	-1	0	0	0	0	0	2	0	2	2
S2A701878372	0	0	2	2	0	2	2	2	2	0	2	2	2	2	1	-1	2	1	2	2	1	2	-1	0	0	1	2	2	0	0	2	0	0	2	2	2	2	2	0	0	0	0	0	-1	2	2	0	2	-1
S2A700467345	0	0	2	2	0	2	2	2	2	-1	2	2	2	2	1	0	2	1	2	2	1	2	2	0	0	1	2	2	-1	0	2	0	0	-1	2	-1	2	1	0	0	-1	0	0	-1	0	2	0	-1	2
S2A699798045	0	0	2	2	0	2	2	2	2	0	2	2	2	2	1	0	2	0	2	2	0	2	2	0	0	1	2	1	0	0	2	0	0	2	2	2	2	1	0	0	0	0	0	0	1	2	0	2	2
S2A699797932	0	0	2	2	0	2	2	2	2	-1	2	2	1	2	1	2	-1	0	2	2	0	2	2	0	0	1	-1	2	-1	0	-1	0	-1	2	2	-1	2	2	0	0	0	-1	0	0	2	-1	-1	2	2
S2A699289870	-1	0	2	-1	0	2	2	2	2	0	2	2	-1	-1	-1	-1	2	-1	2	2	0	2	-1	-1	0	-1	2	2	0	0	2	0	-1	2	2	-1	2	1	0	-1	0	0	0	0	0	2	0	2	2
S2A696316266	0	0	2	2	0	2	2	2	2	0	2	2	2	2	1	0	2	1	2	2	0	2	2	0	0	1	2	1	0	0	2	0	0	2	2	2	2	1	0	0	0	0	0	0	1	2	0	2	2
S2A696287371	-1	0	2	2	0	2	-1	2	2	0	2	2	2	2	1	0	2	-1	2	2	0	2	2	0	0	0	2	0	-1	0	2	0	0	2	2	-1	-1	0	0	0	0	-1	-1	-1	-1	2	2	2	-1
S2A694976334	0	0	2	2	0	2	2	2	2	0	2	2	2	2	1	0	2	1	2	2	0	2	2	0	0	1	2	1	0	0	2	0	0	2	2	2	2	1	0	0	0	0	0	0	1	2	0	2	2
S2A694912779	0	0	2	2	0	2	2	2	2	0	2	2	2	2	1	0	2	1	2	2	0	2	2	0	0	1	2	1	0	0	2	0	0	2	2	2	2	1	0	0	0	0	0	0	1	2	0	2	2
S2A692943677	0	0	2	2	0	2	2	2	2	0	2	2	2	2	1	0	2	0	2	2	0	2	2	0	0	1	2	1	0	0	2	0	0	2	2	-1	2	1	0	0	0	0	0	0	1	2	0	2	2
S2A691220282	0	0	2	2	0	2	2	2	2	0	2	2	2	2	1	0	2	1	2	2	0	2	2	0	0	1	2	1	0	0	2	0	0	2	2	2	2	1	0	0	0	0	0	0	0	2	0	2	2
S2A690962587	0	0	2	2	0	2	2	2	2	0	2	2	-1	2	1	0	2	0	2	2	0	2	-1	0	0	0	0	1	0	-1	2	0	0	2	2	-1	2	1	0	0	0	0	0	0	-1	-1	0	2	2
S2A690962408	-1	0	2	2	0	2	2	2	2	0	2	2	2	2	1	-1	2	1	2	2	0	2	2	0	0	1	1	2	0	0	2	0	0	2	2	2	2	1	0	0	0	0	0	0	-1	2	0	2	-1
S2A690925367	0	0	2	2	-1	-1	2	-1	2	0	2	2	2	2	1	-1	2	0	2	2	0	2	2	0	0	1	1	2	0	0	2	0	0	2	2	2	2	1	0	0	0	0	0	0	2	2	0	2	2
S2A690918699	0	0	2	2	0	2	2	2	2	0	2	2	2	2	1	0	2	2	2	2	0	2	2	0	0	1	2	1	0	0	2	0	0	2	2	2	2	1	0	0	0	0	0	0	2	2	0	2	2
S2A689812152	0	1	2	2	0	2	2	2	2	0	2	2	2	2	1	0	2	1	2	-1	0	-1	-1	0	1	1	2	2	0	0	-1	0	0	2	2	2	2	-1	-1	0	0	0	0	0	2	2	0	2	2
S2A678001212	0	0	2	2	0	2	2	2	2	0	2	2	2	2	2	-1	2	0	2	2	0	2	2	-1	1	2	2	2	0	0	-1	0	0	2	2	2	2	2	0	0	0	0	0	0	0	2	0	2	2
S2A676994196	0	0	2	2	0	2	2	2	2	-1	2	2	2	2	2	0	2	-1	2	2	2	2	2	0	-1	2	2	2	0	0	2	0	0	2	2	2	2	2	0	0	0	-1	0	0	0	2	2	1	-1
S2A676994130	-1	0	2	2	0	2	2	2	2	0	2	2	2	2	2	0	2	0	-1	2	2	2	-1	0	1	2	2	-1	-1	0	-1	0	2	2	2	2	2	2	0	0	0	0	0	0	0	2	-1	2	-1
S2A676266719	-1	1	2	2	0	2	2	2	2	0	2	2	2	2	2	-1	2	0	2	2	2	2	2	0	0	2	2	1	0	0	2	0	0	2	2	2	2	2	0	0	0	0	0	-1	0	-1	2	2	2
S2A675266870	0	0	2	2	0	2	2	2	2	0	2	2	2	2	2	0	2	0	-1	-1	2	2	2	0	2	2	2	2	0	-1	2	0	0	2	0	2	2	2	0	-1	0	0	0	0	0	2	2	2	-1
S2A668528962	-1	0	2	-1	0	2	2	2	-1	0	2	2	2	-1	2	0	2	-1	-1	2	2	2	2	0	1	2	2	2	0	0	2	0	-1	2	-1	-1	2	2	0	0	0	0	0	0	-1	2	2	2	-1
S2A662600657	0	0	2	2	0	2	2	2	2	0	2	2	2	1	2	0	2	0	2	2	2	2	2	0	0	2	-1	2	0	1	2	0	-1	2	2	2	0	2	0	1	0	0	0	0	0	2	2	2	2
S2A656896353	0	0	2	2	-1	2	2	2	2	-1	2	2	-1	0	2	0	2	0	-1	2	2	2	2	-1	1	2	-1	0	-1	-1	2	0	0	2	2	-1	0	2	0	0	0	0	0	0	0	2	2	2	-1
S2A651337880	0	0	2	2	0	2	2	2	2	-1	2	2	2	0	2	-1	2	0	2	2	2	2	2	0	-1	2	-1	0	-1	0	2	0	-1	2	-1	2	0	2	0	0	0	0	0	-1	0	2	-1	2	-1
S2A640221504	-1	0	2	2	0	2	2	2	2	0	2	2	2	0	2	-1	2	0	2	2	2	2	2	0	0	2	2	0	0	0	2	0	0	-1	2	-1	0	2	0	0	0	0	0	0	0	2	2	2	2
S2A639400499	-1	0	2	2	0	2	2	-1	2	-1	2	2	-1	0	-1	0	2	-1	-1	2	2	-1	2	0	1	-1	2	0	-1	-1	2	0	0	2	-1	2	0	-1	0	-1	-1	-1	-1	-1	0	2	2	2	2
S2A639277525	0	0	2	2	0	2	2	2	-1	-1	2	2	-1	0	-1	0	2	-1	2	2	2	2	2	0	1	-1	-1	0	-1	-1	2	0	-1	-1	2	2	0	2	0	0	-1	0	0	-1	-1	2	2	-1	-1
S2A635723519	0	0	2	2	0	2	2	2	2	0	1	2	2	0	2	0	2	-1	2	2	2	2	2	0	1	2	2	0	0	0	2	0	0	2	2	2	0	2	0	0	0	0	0	0	0	2	2	2	-1
S2A635039351	0	0	2	-1	0	2	2	2	2	-1	2	2	2	0	2	-1	2	-1	2	2	2	2	2	0	0	2	2	0	-1	-1	2	0	0	2	2	-1	0	2	0	0	0	0	0	-1	-1	-1	2	2	2
S2A631249882	-1	0	2	2	-1	2	-1	2	2	-1	-1	2	2	0	2	-1	2	-1	2	2	-1	2	2	-1	2	-1	-1	0	-1	0	0	0	-1	2	2	-1	0	2	0	0	2	0	0	-1	-1	-1	-1	-1	-1
S2A628738483	0	0	2	2	0	2	2	2	2	0	2	2	2	-1	2	0	2	-1	2	2	2	2	2	0	-1	2	2	-1	-1	0	0	-1	0	2	-1	2	0	2	0	0	2	0	0	-1	0	2	2	2	2
S2A625282451	0	0	2	-1	0	2	2	2	2	0	2	2	2	0	2	0	2	0	2	2	2	2	2	0	-1	2	2	-1	0	0	0	0	1	2	2	2	0	2	0	0	2	0	0	0	0	2	2	-1	2
S2A622454123	0	0	0	2	0	2	2	2	2	0	2	2	2	0	2	0	2	0	2	2	2	2	2	0	2	2	2	0	0	0	0	0	0	2	2	2	0	2	0	0	2	0	0	0	0	2	2	2	2
S2A617822678	0	0	0	2	0	2	2	2	2	0	2	2	2	0	2	0	2	0	2	2	2	2	2	0	2	2	2	0	0	0	0	0	0	2	2	2	0	2	0	0	2	0	0	0	0	2	2	2	2
S2A617819879	0	0	0	2	0	2	2	2	2	0	2	2	2	0	2	0	2	0	2	2	2	2	2	0	2	2	2	0	0	0	0	0	0	2	2	2	0	2	0	0	2	0	0	0	0	2	2	2	-1
S2A612019147	0	0	0	2	-1	2	2	-1	2	0	2	2	-1	0	2	-1	2	-1	2	2	2	2	2	0	2	2	-1	-1	-1	0	0	-1	-1	2	2	-1	-1	2	0	0	2	0	-1	-1	0	2	-1	2	-1
S2A612003398	0	0	0	2	2	2	2	2	2	-1	2	2	2	0	2	0	2	0	-1	2	2	2	2	0	2	2	-1	0	0	0	0	0	0	2	2	2	0	2	0	0	2	0	0	0	0	2	2	2	2
S2A611971146	-1	0	0	2	2	2	2	2	2	0	2	2	2	0	2	0	2	-1	2	2	2	2	2	0	2	2	2	0	0	0	-1	0	0	2	2	2	0	2	0	0	2	0	0	0	-1	2	-1	2	2
S2A611339786	0	0	0	2	2	2	2	2	2	0	2	2	2	0	2	0	2	0	2	2	2	2	2	0	2	2	-1	0	0	0	0	0	0	2	2	2	0	2	0	0	2	1	0	0	0	2	2	2	2
S2A610706798	0	0	0	2	2	2	2	2	2	0	2	2	2	0	2	-1	2	0	2	2	2	2	2	0	2	2	2	0	0	0	0	0	0	2	2	2	0	2	0	0	2	0	0	0	0	-1	2	2	2
S2A598475831	-1	0	0	2	2	0	2	2	2	0	-1	2	-1	0	2	0	2	2	-1	2	2	2	2	0	1	-1	2	0	0	-1	0	0	0	2	2	2	-1	2	0	0	2	0	0	0	0	2	2	2	-1
S2A595571451	-1	-1	0	2	-1	0	2	-1	2	-1	2	2	2	-1	2	0	2	2	2	2	2	2	-1	0	2	2	2	-1	-1	0	0	0	0	2	2	2	2	2	0	0	2	-1	0	0	0	2	2	2	-1
S2A583382357	-1	0	0	2	0	0	2	2	2	-1	2	2	-1	-1	-1	-1	2	-1	2	2	2	2	2	-1	2	2	-1	2	-1	0	0	0	0	2	2	-1	2	2	0	0	2	-1	0	-1	-1	2	2	2	2
S2A582636705	-1	0	0	2	0	0	2	2	2	-1	2	2	2	-1	2	-1	2	2	2	2	0	2	2	0	-1	-1	2	2	-1	0	-1	0	0	-1	2	2	2	2	0	0	2	-1	0	0	-1	-1	-1	-1	-1
S2A566932308	0	0	0	2	0	0	2	2	2	0	2	2	2	0	2	0	2	2	2	2	0	2	2	0	2	0	2	2	0	0	0	0	0	2	2	2	2	2	0	0	2	0	0	0	0	2	2	2	2
S2A566092031	0	0	0	2	0	0	2	2	2	0	2	2	2	-1	2	0	2	2	2	-1	0	2	-1	0	2	0	-1	2	-1	-1	-1	-1	0	2	-1	2	2	-1	-1	0	2	0	0	0	0	0	2	2	-1
S2A542707552	-1	-1	0	2	0	1	2	2	2	0	2	2	2	0	2	0	2	-1	2	0	0	2	2	0	2	0	-1	2	-1	0	-1	0	0	2	2	2	2	-1	0	0	2	0	0	-1	0	2	-1	0	2
S2A542687180	-1	0	0	2	0	0	2	2	2	0	2	2	2	0	2	0	2	-1	2	0	0	2	2	0	2	0	2	2	0	0	-1	0	0	2	2	2	2	2	0	0	2	0	0	0	0	-1	2	-1	2
S2A530675575	0	0	0	2	0	0	2	2	2	0	2	2	2	0	2	0	2	2	2	0	0	2	2	0	2	0	2	2	0	0	0	0	0	2	2	2	2	2	0	0	2	0	0	0	0	2	2	0	2
S2A518177079	0	0	0	-1	0	0	2	2	2	-1	2	2	-1	-1	2	0	2	2	-1	0	0	2	2	0	2	0	2	2	0	0	0	0	2	2	2	2	2	2	0	-1	-1	0	0	0	-1	2	2	0	2
S2A510006113	0	-1	0	2	0	0	2	2	2	0	2	2	2	0	2	0	2	2	2	-1	0	2	2	0	2	-1	2	2	0	-1	0	0	0	2	-1	2	2	2	-1	0	2	0	0	0	0	-1	2	0	2
S2A483107314	0	-1	0	2	0	0	2	2	-1	-1	-1	2	2	-1	-1	0	-1	2	-1	-1	0	2	2	0	0	2	2	2	0	-1	0	0	0	2	2	-1	-1	2	-1	0	-1	0	-1	0	-1	-1	2	0	-1
S2A482143980	0	0	0	2	-1	0	2	2	2	0	2	2	2	0	2	0	2	2	2	0	0	2	2	0	0	2	-1	0	0	0	0	0	0	2	-1	-1	2	2	0	0	2	0	0	0	-1	2	2	0	2
S2A337480817	0	-1	0	-1	0	-1	2	-1	2	0	2	2	-1	0	-1	0	2	-1	2	0	0	2	-1	0	-1	-1	-1	2	-1	0	0	0	0	-1	2	-1	2	2	0	0	-1	0	0	0	0	2	2	0	-1
S2A199709503	0	0	0	2	0	0	2	2	2	0	2	2	2	0	-1	0	2	2	2	0	0	2	2	0	0	2	2	2	0	0	0	0	0	2	2	2	2	2	0	0	-1	0	0	0	0	2	2	0	2
S2A194852741	0	0	0	1	0	0	2	2	1	0	2	2	1	0	2	0	2	1	2	-1	0	2	1	0	0	1	-1	2	0	-1	-1	0	0	2	2	-1	2	2	0	0	2	-1	0	0	0	2	-1	0	2
S2A194715483	0	0	0	2	0	0	2	2	2	0	2	2	2	0	2	0	2	2	2	0	0	2	2	0	0	2	2	2	0	0	0	0	0	2	2	2	2	2	0	0	2	0	0	0	0	2	2	0	2
S2A167607827	0	0	0	2	0	0	2	2	2	0	0	2	2	0	2	0	2	2	2	0	0	2	2	0	0	0	2	2	-1	0	0	0	0	2	2	2	2	2	0	0	2	0	0	0	0	2	2	0	2
S2A166533920	0	0	0	2	-1	0	2	2	2	0	0	2	2	-1	2	-1	2	2	-1	0	0	2	-1	0	0	0	2	2	-1	0	0	0	0	2	2	2	-1	-1	0	0	2	0	0	0	-1	2	0	0	2
S2A165123455	0	0	0	2	2	0	2	2	2	0	0	2	2	0	2	0	2	2	2	0	0	2	1	0	0	0	2	2	0	0	0	0	0	2	2	2	2	2	0	0	2	0	0	0	0	2	0	0	2
S2A161929616	0	0	0	2	2	0	2	2	2	0	0	2	0	0	2	0	2	-1	2	0	-1	-1	2	0	0	0	-1	-1	0	-1	0	0	0	2	-1	2	2	2	0	0	2	-1	0	-1	0	2	0	0	2
S2A150448299	0	0	0	2	2	0	2	2	2	2	0	2	0	0	2	0	2	2	2	0	0	2	2	0	0	0	2	2	0	0	0	0	0	2	2	2	2	2	0	0	2	0	0	0	0	2	0	0	2
S2A143292038	0	0	0	2	-1	0	2	2	2	2	0	2	0	0	2	-1	2	2	2	-1	0	2	2	0	0	-1	2	2	0	0	0	0	-1	2	2	-1	2	2	0	0	2	0	0	0	0	1	0	0	2
S2A143241161	0	0	0	2	2	0	2	2	2	2	0	2	0	0	2	0	2	2	-1	0	0	2	2	0	0	0	2	2	0	0	0	0	0	2	2	2	2	2	0	0	2	0	0	0	0	-1	0	0	2
S2A137565950	0	0	0	2	2	0	2	2	2	2	0	2	0	0	2	0	2	2	2	0	0	2	2	0	0	0	2	2	0	0	0	0	0	2	2	2	2	2	0	0	2	0	0	0	0	2	0	0	2
S2A125945810	0	-1	0	2	2	0	2	-1	2	2	0	2	0	0	2	0	2	-1	2	-1	0	2	2	0	0	0	2	2	0	-1	0	0	0	2	2	2	2	2	0	0	2	0	0	0	-1	2	-1	0	2
S2A125252358	0	0	0	2	2	0	2	2	2	2	0	2	-1	0	2	0	2	2	2	-1	0	2	2	0	0	0	2	2	-1	0	0	0	0	2	2	-1	2	2	0	0	2	0	0	0	-1	2	0	0	2
S2A121639266	0	-1	0	2	2	0	-1	2	2	2	0	2	-1	0	2	0	2	2	2	0	-1	2	2	0	0	0	-1	-1	0	0	0	0	0	2	1	-1	2	2	0	0	2	0	0	-1	-1	2	0	0	-1
S2A100966533	0	-1	0	-1	2	0	2	2	2	2	0	2	-1	-1	1	-1	2	2	2	-1	0	-1	0	-1	0	0	-1	2	-1	0	0	-1	-1	2	2	-1	2	2	0	0	2	0	0	-1	-1	-1	-1	0	2
S2A90760562	0	0	0	2	2	0	2	2	2	2	0	2	0	0	1	2	2	2	2	0	0	2	0	0	0	0	0	2	0	0	0	0	-1	2	2	2	2	2	0	0	2	0	0	0	0	2	0	0	2
S2A84646432	0	1	0	2	2	0	2	-1	2	-1	0	2	0	0	1	2	2	2	2	0	0	2	0	0	2	0	-1	2	0	0	0	0	0	2	2	2	2	2	0	0	2	0	0	0	0	2	0	0	2
S2A83710828	0	1	0	2	2	0	2	2	2	2	0	2	0	0	1	2	2	2	-1	0	0	2	0	0	2	0	0	2	0	0	0	0	0	2	2	2	2	2	0	0	2	0	0	0	0	2	0	0	-1
S2A82033148	-1	-1	0	2	2	0	-1	-1	2	2	0	-1	0	0	0	2	2	2	-1	-1	0	2	-1	2	2	0	-1	-1	-1	-1	0	0	0	2	2	2	2	2	0	-1	2	0	0	0	-1	-1	0	0	2
S2A80238035	-1	2	0	2	2	0	-1	2	0	2	0	2	0	0	1	2	2	2	-1	0	0	2	0	2	-1	0	0	2	-1	0	-1	0	0	2	2	-1	2	2	0	0	2	0	0	-1	0	2	0	-1	2
S2A78850135	0	2	0	-1	2	0	2	-1	0	2	-1	2	0	-1	1	2	2	-1	-1	-1	1	2	0	2	2	0	-1	2	0	0	0	0	0	2	2	2	2	2	0	0	2	0	0	0	0	2	-1	0	-1
S2A77537641	0	2	0	2	2	-1	2	2	0	2	0	2	0	0	1	2	-1	-1	2	0	0	2	0	2	2	0	0	-1	0	0	0	0	-1	2	2	2	2	2	0	-1	2	0	0	0	-1	2	-1	0	2
S2A75718508	0	2	0	2	-1	0	2	-1	0	2	0	2	0	0	0	2	2	2	2	0	0	2	0	2	2	0	0	2	0	0	-1	0	1	2	2	-1	2	-1	0	0	2	0	0	0	0	-1	0	0	2
S2A75591139	0	2	0	2	2	0	2	-1	0	2	0	2	0	0	1	2	2	2	-1	-1	0	2	0	2	2	0	0	2	0	0	0	0	0	2	2	2	2	2	0	0	2	0	0	0	0	2	0	0	2
S2A73774070	0	2	0	2	-1	0	2	2	0	2	0	2	0	-1	0	2	2	-1	2	0	0	2	0	2	2	0	0	-1	0	0	0	0	0	-1	-1	-1	2	2	0	0	2	-1	0	-1	0	2	-1	0	-1
S2A66988066	0	2	0	2	2	0	2	2	0	2	0	0	0	0	0	-1	2	-1	-1	0	0	2	0	-1	2	0	0	2	0	-1	2	-1	0	2	2	-1	2	2	0	0	2	0	0	-1	0	2	0	-1	-1
S2A66002428	0	2	0	2	2	0	2	2	0	2	0	0	0	1	0	2	2	2	2	0	0	2	0	2	2	0	0	2	0	0	2	0	0	2	2	2	2	2	0	0	2	0	0	2	0	2	0	0	2
S2A60075135	0	2	0	2	2	0	2	2	0	2	0	0	0	2	0	0	2	2	2	-1	0	0	0	2	2	2	0	2	-1	0	2	0	0	2	1	2	2	2	0	0	2	0	0	2	0	2	0	-1	-1
S2A59378923	0	2	0	2	-1	0	2	-1	0	2	0	0	0	-1	0	0	2	2	-1	0	0	0	0	-1	-1	2	0	1	2	0	2	0	0	2	1	2	2	2	0	0	2	0	0	2	0	-1	-1	0	2
S2A57840174	-1	2	0	2	2	0	0	2	0	2	0	0	0	2	0	0	2	0	-1	0	0	0	0	2	2	2	0	2	2	0	2	0	0	2	1	2	2	2	0	0	2	0	0	0	0	2	0	0	2
S2A57837087	0	2	0	2	2	0	0	2	0	2	0	0	0	2	0	0	2	0	2	0	0	0	0	2	2	2	0	2	2	0	2	0	0	2	2	2	2	2	0	0	2	0	0	0	0	2	0	0	2
S2A57671523	0	2	0	2	2	0	0	2	0	2	0	0	0	2	0	0	2	0	-1	-1	0	0	1	2	2	2	0	2	2	0	2	0	0	2	2	2	2	2	0	0	2	0	0	0	0	2	0	0	2
S2A52273147	-1	-1	0	2	2	0	0	-1	0	2	0	0	-1	2	0	0	2	0	-1	-1	-1	0	0	2	2	2	0	-1	-1	0	-1	0	0	2	2	2	-1	2	0	-1	-1	0	0	0	0	2	-1	0	-1
S2A48330193	0	2	0	-1	2	0	0	0	0	2	0	0	0	2	0	0	2	0	2	0	0	0	0	2	2	2	0	2	2	0	2	0	0	2	0	2	2	2	0	0	0	0	0	0	2	-1	-1	-1	2
S2A48253238	0	2	0	0	2	0	0	0	0	2	0	0	0	2	0	0	2	0	2	0	0	0	0	2	2	2	0	2	2	0	2	0	0	2	0	2	2	2	0	0	0	0	0	0	0	-1	-1	0	2
S2A44720685	0	2	0	0	2	0	0	0	0	2	0	0	0	2	0	0	2	2	2	0	0	0	0	2	2	2	0	2	2	0	2	0	0	2	0	2	2	2	0	0	0	0	0	0	2	2	0	0	2
S2A42486368	0	2	0	0	2	0	0	0	0	1	0	0	0	2	0	0	2	2	2	0	0	0	2	2	2	2	0	2	2	0	2	0	0	2	0	2	2	2	0	0	0	0	0	0	2	2	0	0	2
S2A42365257	0	2	0	0	2	0	0	0	0	2	-1	0	0	2	0	0	2	-1	2	0	0	-1	-1	2	2	2	0	2	2	0	-1	0	-1	2	0	2	2	2	0	0	0	0	0	0	2	2	-1	1	2
S2A42334198	0	2	0	0	2	0	0	0	0	1	0	0	0	2	0	0	2	2	2	0	0	0	2	2	2	2	0	2	2	0	2	0	0	2	0	2	2	2	0	0	0	0	0	0	2	2	0	0	2
S2A42194536	0	2	0	0	2	0	0	0	0	1	0	0	0	2	0	0	2	2	2	0	0	0	2	2	2	2	0	2	2	0	2	0	0	2	0	2	2	2	0	0	0	0	0	0	2	2	0	0	2
S2A41224254	0	2	0	0	2	0	0	0	0	2	0	0	0	2	0	0	2	2	2	0	0	0	-1	2	2	2	0	2	2	0	2	0	0	2	0	2	0	2	0	0	0	0	0	0	2	2	0	0	2
S2A41154013	0	2	0	0	2	0	0	0	0	2	0	0	0	2	0	0	2	2	2	0	0	0	2	2	2	2	-1	2	2	0	2	0	0	2	2	2	0	2	0	0	0	0	0	0	2	2	0	0	2
S2A40246712	0	2	0	0	2	0	0	0	0	0	0	0	0	-1	0	0	2	2	2	0	0	0	2	2	2	2	0	2	-1	-1	2	0	0	2	1	2	0	2	0	0	0	0	0	-1	2	2	0	0	2
S2A39170564	-1	-1	0	0	2	0	0	0	0	-1	0	0	0	2	0	2	2	2	2	-1	0	-1	2	2	-1	-1	0	2	0	-1	2	2	-1	-1	0	2	0	2	0	0	0	0	-1	0	-1	2	-1	0	-1
S2A36399512	0	2	0	0	2	0	0	0	0	0	0	-1	0	2	0	2	2	2	-1	-1	0	0	2	2	2	2	2	2	0	2	2	2	0	2	0	2	0	2	0	0	-1	-1	0	0	2	-1	-1	0	-1
S2A36237162	0	2	0	0	2	0	0	0	0	0	0	0	0	2	0	2	2	2	2	0	0	0	2	2	2	2	2	2	0	2	2	2	0	2	1	2	0	2	0	0	0	0	0	0	2	-1	0	0	2
S2A35786589	0	2	0	0	2	0	2	0	0	0	0	0	0	2	0	2	2	2	2	0	0	2	2	0	2	2	2	2	0	2	2	2	0	2	1	2	0	2	0	0	0	0	0	0	2	0	0	0	2
S2A34731966	0	2	0	0	2	0	2	0	0	-1	0	0	0	-1	0	-1	2	2	-1	0	0	2	2	0	2	2	-1	2	0	2	-1	-1	0	2	1	-1	0	2	0	0	0	0	0	0	2	0	0	0	-1
S2A34372280	0	2	0	0	2	0	2	0	0	0	0	0	0	2	0	-1	2	2	2	-1	0	2	2	0	-1	2	2	2	0	-1	2	-1	-1	2	1	2	0	2	0	0	0	0	0	0	2	0	-1	0	-1
S2A34363797	0	2	0	0	2	0	2	0	0	0	0	0	-1	2	0	-1	2	2	2	0	0	2	-1	0	2	2	-1	2	0	2	2	2	0	2	1	-1	0	2	0	0	0	0	0	0	2	0	0	0	2
S2A33343865	-1	2	0	0	2	0	2	0	0	-1	0	0	0	2	0	2	2	2	2	0	0	2	2	0	2	2	2	-1	0	2	2	2	0	2	1	-1	0	2	0	0	-1	-1	0	0	2	0	0	0	2
S2A33273007	0	1	0	0	2	0	2	0	0	0	0	0	0	2	0	2	2	2	2	2	0	2	2	0	2	2	2	2	0	2	2	2	0	2	1	2	0	2	0	0	0	0	0	0	2	0	0	0	2
S2A32886653	0	2	0	0	2	0	2	0	0	0	0	0	0	-1	0	2	2	2	2	-1	0	2	2	0	2	2	2	2	0	2	2	2	0	2	1	2	0	2	0	0	0	0	0	0	2	0	0	0	2
S2A32513895	-1	2	0	0	2	0	2	0	0	-1	-1	0	0	2	0	-1	2	2	2	-1	0	2	2	0	2	2	2	-1	0	2	2	-1	0	2	2	2	0	2	0	0	0	0	0	0	2	0	-1	0	2
S2A31531660	-1	2	0	-1	2	-1	-1	0	0	-1	0	0	0	2	0	2	2	-1	2	2	0	2	2	-1	2	-1	2	-1	0	2	-1	-1	2	2	0	2	0	2	0	0	-1	0	0	0	2	0	-1	0	-1
S2A31285698	0	2	0	0	2	0	2	0	0	0	0	0	0	2	0	2	2	2	2	2	0	2	2	-1	2	2	2	2	0	2	2	2	0	2	2	2	0	2	0	-1	0	0	0	-1	2	0	-1	0	2
S2A31202596	0	2	0	0	2	0	2	0	0	0	0	0	0	2	0	2	2	2	2	2	0	2	2	0	2	2	2	2	0	2	2	2	1	2	1	2	0	2	0	0	0	0	0	0	2	0	0	0	2
S2A30685695	0	-1	0	0	-1	-1	2	-1	0	0	-1	0	0	2	-1	-1	2	-1	2	2	0	-1	-1	0	-1	2	-1	2	0	2	2	2	0	2	0	2	-1	2	0	0	0	0	0	0	-1	-1	0	0	2
S2A30330014	0	2	0	0	2	0	-1	0	0	0	0	0	0	2	0	-1	2	-1	2	2	0	2	1	0	-1	2	2	2	0	-1	2	2	0	2	1	2	0	2	0	0	0	0	0	0	2	0	0	0	2
S2A30317179	0	2	0	0	2	0	2	0	0	0	0	0	0	2	0	2	2	2	2	2	0	2	2	0	2	2	1	2	0	2	2	2	0	2	1	2	0	2	0	0	0	0	0	0	2	0	0	0	2
S2A30220601	2	2	0	0	2	0	2	0	0	0	0	0	0	2	0	-1	2	2	2	-1	0	2	2	0	2	2	2	2	0	2	2	2	0	2	1	2	0	2	0	0	0	0	0	0	2	0	-1	0	2
S2A29830168	0	2	0	0	2	0	2	0	0	0	0	0	0	2	0	2	2	2	2	2	0	2	2	0	2	2	2	2	0	2	2	2	0	2	-1	2	0	2	0	0	0	0	0	0	2	0	0	0	2
S2A21421693	0	2	0	0	2	0	2	0	0	0	2	2	0	2	0	2	2	2	0	0	0	2	2	0	2	2	2	2	0	2	2	2	0	0	1	2	0	2	0	0	2	0	0	0	0	0	0	0	2
S2A19919366	0	2	0	0	2	0	2	0	0	0	2	2	0	2	0	2	2	2	0	0	0	2	2	0	2	2	2	2	0	2	2	2	0	0	1	2	0	2	0	0	2	0	0	0	0	0	0	0	2
S2A19229102	-1	2	0	0	2	0	2	0	0	-1	2	2	0	2	0	2	2	2	-1	0	-1	2	2	-1	2	2	2	2	0	2	2	2	0	-1	2	2	0	2	0	0	2	0	0	0	0	0	1	0	2
S2A17545921	0	2	0	0	2	0	2	0	0	0	2	2	0	2	0	2	2	2	0	0	2	2	2	0	2	2	2	2	0	2	2	2	0	0	1	2	0	2	0	2	2	0	0	0	0	-1	0	0	2
S2A17504116	0	2	0	0	2	0	2	0	0	0	2	2	0	2	0	2	2	2	0	0	2	2	2	0	2	2	2	2	0	2	2	2	0	0	1	2	0	2	0	2	2	0	0	0	0	0	0	0	2
S2A16419836	0	2	0	0	2	0	2	0	0	0	2	2	0	2	0	2	2	-1	-1	2	2	2	2	-1	2	2	2	2	0	2	2	2	1	0	0	2	0	0	0	2	2	0	0	0	0	0	0	0	2
S2A11552559	0	2	0	0	2	0	2	0	0	0	2	0	0	0	0	2	2	2	0	2	2	2	2	0	1	2	2	2	0	2	0	2	0	0	0	2	0	0	0	2	2	0	0	2	2	0	0	2	2
S2A11333474	0	2	0	0	2	0	2	0	0	0	2	0	0	0	0	-1	2	2	0	-1	2	2	2	0	0	2	2	2	0	2	0	2	0	0	0	2	0	0	0	2	2	0	0	2	2	0	0	2	2
S2A10725249	1	2	0	0	2	0	2	0	0	0	2	0	0	0	0	2	2	2	0	2	2	2	2	0	1	2	2	2	0	2	0	2	0	0	0	2	0	0	0	2	2	0	0	2	2	0	0	2	2
S2A10158311	-1	-1	0	0	2	0	2	-1	0	-1	2	0	0	0	0	2	2	2	0	-1	2	2	2	-1	0	-1	2	2	0	2	-1	-1	-1	0	0	2	0	0	0	2	-1	0	0	2	2	0	0	2	-1
S2A10155898	-1	2	0	0	-1	-1	2	0	0	0	2	0	0	0	-1	-1	-1	2	-1	-1	2	2	-1	0	2	2	-1	2	-1	-1	-1	2	0	0	0	-1	0	0	0	2	-1	-1	0	-1	-1	2	-1	2	2
S2A7929182	-1	2	0	0	2	0	2	0	0	0	2	0	0	0	0	2	2	2	-1	2	2	2	2	0	1	2	2	2	0	2	0	2	0	0	0	2	0	0	0	0	2	0	0	0	2	0	-1	2	2
S2A7716567	1	2	0	0	2	0	2	0	0	0	2	0	0	0	0	2	2	2	0	2	2	2	2	0	1	2	2	2	0	2	0	2	0	0	0	2	0	0	0	0	2	0	0	0	2	0	0	2	-1
S2A7329106	1	2	0	0	2	0	2	0	0	0	2	0	0	0	0	2	2	2	0	2	2	2	2	0	1	2	2	2	0	2	0	2	0	0	0	2	0	0	0	0	2	0	0	0	2	0	0	2	2
S2A7329080	1	2	0	0	2	0	2	0	0	0	2	0	0	0	0	2	2	2	0	-1	2	2	2	0	1	2	2	2	0	2	0	2	0	0	0	2	0	0	0	0	2	0	0	0	2	0	-1	2	2
S2A5295553	2	2	0	0	2	0	2	2	0	0	2	0	0	0	0	2	2	-1	0	2	2	2	2	0	-1	2	2	2	0	2	0	2	0	0	0	2	0	0	0	0	2	0	0	0	2	0	0	2	-1
S2A2110159	2	2	0	1	2	2	2	2	0	-1	1	2	0	-1	0	2	2	2	0	2	2	2	2	-1	2	2	2	2	0	2	-1	2	1	0	0	2	0	0	2	2	2	0	0	-1	2	1	0	2	2
S2A1642743	1	1	0	0	2	2	2	2	0	0	2	2	0	0	0	2	2	2	0	2	2	2	2	0	2	2	2	2	0	2	0	2	2	0	0	2	0	0	2	2	2	0	0	0	2	0	0	1	2
[truncated: 296 more columns]

## Sheet: 3A
S3A749281663	2	1	2	0	2	2	0	2	0	2	2	0	-1	2	0	2	2	0	0	0	2	2	0	0	0	0	0	2	0	2	2	2	2	0	2	2	2	0	2	2	2	2	2	2	1	2	0	2	2
S3A749278298	2	1	2	0	2	2	0	2	0	2	2	0	2	2	0	2	2	0	0	0	2	2	0	0	0	0	0	2	0	2	2	2	2	0	2	2	2	0	2	2	2	2	2	2	1	2	0	2	2
S3A746565332	-1	0	2	0	2	2	0	2	0	2	2	0	2	2	0	2	2	0	0	0	2	2	0	0	-1	0	0	2	0	2	-1	2	-1	0	2	2	2	0	2	2	2	2	2	2	2	2	-1	-1	-1
S3A746447677	2	1	2	0	2	2	0	2	0	2	2	0	2	2	0	2	2	0	0	0	2	2	0	0	0	0	0	2	0	2	2	2	2	0	2	2	2	0	2	2	2	2	2	2	1	2	0	2	2
S3A746280538	2	0	2	0	2	2	0	2	0	2	-1	0	2	2	0	-1	2	0	-1	0	2	2	0	0	0	0	0	2	-1	0	-1	2	2	0	2	2	2	0	2	2	-1	2	2	-1	1	-1	-1	2	2
S3A744843309	-1	2	2	0	2	2	0	2	0	2	2	0	2	2	2	-1	2	-1	-1	-1	2	2	-1	0	0	0	-1	2	0	1	-1	2	-1	0	2	2	2	0	2	-1	2	2	2	2	2	-1	0	2	2
S3A744430969	2	1	2	0	2	2	0	2	0	2	2	0	-1	2	-1	2	2	0	0	0	2	2	0	0	0	0	0	-1	0	2	2	2	2	0	2	2	2	0	2	2	2	2	2	2	0	2	0	2	2
S3A744054050	2	-1	2	-1	2	-1	0	-1	0	2	2	0	-1	2	-1	2	2	0	0	0	2	2	0	0	-1	0	0	2	0	-1	-1	2	2	0	2	2	2	0	2	-1	2	-1	2	2	-1	2	-1	-1	2
S3A743877188	-1	-1	2	-1	2	2	0	2	0	-1	2	0	-1	2	2	-1	2	0	-1	-1	2	2	0	0	0	-1	0	2	-1	2	-1	2	2	0	2	-1	2	-1	2	-1	2	2	2	2	-1	2	0	-1	-1
S3A741614906	2	1	2	0	2	2	0	2	0	2	2	0	2	2	2	2	2	0	0	0	2	2	0	0	0	0	0	2	0	2	2	2	2	0	2	2	2	0	2	2	2	2	2	2	1	1	0	2	2
S3A740070027	2	1	2	0	2	-1	1	-1	0	2	2	0	-1	-1	2	-1	2	0	0	0	2	2	0	0	0	0	-1	-1	0	2	2	2	2	0	2	2	-1	0	2	2	2	2	2	2	-1	2	-1	2	2
S3A739599571	-1	1	-1	0	2	2	0	-1	-1	2	2	0	2	-1	-1	2	2	0	0	2	-1	2	-1	-1	0	0	-1	-1	-1	-1	2	-1	2	0	2	-1	2	0	-1	-1	2	-1	-1	-1	0	-1	0	2	-1
S3A739672629	2	1	2	0	2	2	0	2	0	2	2	0	2	2	2	2	2	0	0	0	2	2	0	0	0	0	0	2	0	2	2	2	2	0	2	2	2	0	2	2	2	2	2	2	0	2	0	2	2
S3A739513940	2	1	2	0	2	2	0	2	0	2	2	0	2	2	2	2	2	0	0	0	2	2	0	0	0	0	0	2	0	2	2	2	2	0	2	2	2	0	2	2	2	2	2	2	1	2	0	2	2
S3A738117696	-1	0	2	0	2	2	0	-1	0	2	0	0	2	2	2	-1	2	0	-1	-1	2	2	0	0	0	0	0	2	0	2	2	2	2	0	2	2	2	0	2	2	2	2	2	2	-1	-1	0	2	-1
S3A737526109	2	0	2	-1	2	2	0	2	0	2	0	0	2	2	2	2	2	0	0	0	2	2	0	0	0	0	0	2	0	2	2	2	2	0	2	2	2	0	2	2	2	2	2	2	0	2	-1	2	-1
S3A737432147	2	0	2	0	2	2	0	2	0	2	0	0	2	2	2	2	2	0	0	0	2	2	0	0	0	0	0	2	0	2	2	2	2	0	2	2	2	0	2	2	2	2	2	2	2	2	0	2	2
S3A737173680	2	0	2	0	2	2	0	2	0	2	0	0	2	2	2	2	2	0	0	0	2	2	0	0	0	0	0	2	0	2	2	2	2	0	2	2	2	0	2	2	2	2	2	2	1	2	0	2	2
S3A735429054	2	-1	2	0	2	2	0	1	0	2	0	0	2	2	2	2	2	-1	0	0	2	2	0	0	0	0	0	1	0	2	2	2	1	0	1	0	2	0	2	2	2	1	1	2	-1	2	0	1	0
S3A735270784	2	0	2	0	2	2	0	2	0	2	0	-1	2	2	2	2	2	0	0	0	2	2	-1	0	0	-1	-1	2	0	2	2	2	2	0	2	-1	2	0	2	2	2	2	2	2	1	2	0	2	2
S3A734547711	2	0	2	0	2	2	0	2	0	2	0	0	2	2	2	-1	2	0	0	0	2	2	0	0	-1	0	0	2	-1	2	2	1	2	0	2	2	2	0	2	2	2	-1	2	2	1	2	0	2	2
S3A734184647	2	0	2	0	2	2	0	-1	0	-1	0	0	2	2	-1	2	2	-1	0	0	2	2	0	-1	-1	0	0	2	0	2	-1	2	2	0	2	2	2	1	2	-1	2	2	2	2	-1	-1	0	-1	-1
S3A734184051	2	0	2	0	2	2	0	2	0	2	0	0	2	2	2	2	2	0	0	0	2	2	0	0	0	0	0	2	0	2	2	2	0	0	2	-1	2	0	2	2	2	2	2	2	0	2	0	2	2
S3A733632633	2	0	2	0	-1	2	0	2	0	2	0	-1	2	2	2	2	2	0	-1	0	2	2	-1	0	-1	0	0	2	-1	2	-1	2	2	0	2	2	0	0	2	2	2	2	2	2	-1	2	0	2	2
S3A733469510	2	0	2	0	2	2	0	2	0	2	0	0	2	2	2	2	2	0	0	0	2	2	0	0	0	0	0	2	0	2	2	2	2	0	2	2	0	0	2	2	2	2	2	2	1	2	0	2	2
S3A732472927	2	0	2	0	2	2	0	2	0	2	0	0	2	2	2	2	2	0	0	0	2	2	-1	0	0	0	0	2	0	2	2	2	2	0	2	2	0	0	2	2	2	2	2	2	0	2	0	2	2
S3A732428999	2	0	2	1	2	2	0	2	0	2	0	-1	2	-1	2	2	2	0	0	0	2	2	0	0	0	0	0	-1	-1	2	-1	2	-1	0	2	2	0	0	-1	2	2	-1	2	2	0	2	0	2	2
S3A732422081	2	0	2	0	2	2	0	2	0	2	0	0	2	2	-1	-1	2	-1	0	-1	2	2	0	0	0	0	0	2	0	2	2	2	2	0	2	2	0	0	2	-1	2	2	2	2	0	2	-1	2	-1
S3A732424973	2	0	2	0	2	2	0	2	0	2	0	0	2	2	2	2	2	0	0	0	2	2	-1	0	0	0	-1	2	0	2	2	2	2	0	2	2	0	0	2	2	2	2	2	2	0	2	0	2	2
S3A732427081	2	0	2	0	2	2	0	2	0	-1	0	0	2	2	2	2	2	0	0	0	2	2	0	-1	0	0	0	0	0	2	2	2	2	0	2	2	0	0	2	2	2	2	2	2	0	2	0	2	2
S3A731986209	-1	0	2	0	2	2	0	2	0	2	0	0	1	2	-1	2	2	0	-1	0	2	2	0	0	0	0	-1	2	0	2	2	2	2	0	2	2	0	0	2	2	2	-1	0	2	-1	2	0	2	2
S3A731772531	-1	0	2	0	2	2	-1	2	0	2	0	0	-1	2	2	-1	2	0	0	0	2	2	0	-1	0	0	0	2	0	2	-1	2	2	0	2	-1	0	0	2	2	2	2	0	2	0	2	0	-1	2
S3A731583913	2	0	2	0	2	2	0	2	0	2	0	0	1	2	0	2	2	0	0	0	2	2	0	0	0	0	0	2	0	2	2	2	2	0	2	0	0	0	2	2	2	2	0	2	0	2	0	2	2
S3A730882760	2	0	2	0	2	2	0	2	0	-1	0	0	2	2	2	2	2	0	0	-1	2	2	0	0	0	0	-1	1	0	2	2	2	2	0	2	2	0	0	2	2	2	2	0	2	0	-1	0	2	2
S3A729793692	2	0	2	0	2	2	0	2	0	2	0	0	1	2	0	-1	2	0	0	0	2	2	0	0	0	0	0	2	0	2	2	2	1	0	2	0	0	0	2	2	2	2	0	2	-1	2	0	2	2
S3A729723191	2	0	2	0	2	2	0	2	0	2	0	0	1	2	0	2	2	0	0	0	2	2	0	0	0	0	0	2	0	2	2	2	2	0	2	0	0	0	2	2	2	2	0	2	0	2	0	2	2
S3A729609875	2	0	2	0	2	0	0	2	0	-1	0	0	1	0	0	-1	2	-1	0	0	2	2	0	0	0	0	0	0	0	2	-1	2	2	0	2	-1	0	0	2	-1	0	2	0	2	-1	2	0	2	2
S3A729421205	2	0	2	0	2	0	0	2	0	2	0	0	1	0	0	-1	2	0	0	0	2	2	0	0	0	0	0	0	0	-1	2	2	2	0	2	0	0	0	2	2	2	2	0	2	0	2	0	2	-1
S3A727764387	2	0	2	0	2	0	0	2	0	2	0	0	1	1	0	2	2	0	0	0	2	2	0	0	0	0	0	0	0	2	2	2	0	0	2	0	0	0	2	2	0	2	0	2	0	2	0	2	2
S3A727547090	2	0	2	0	2	0	0	2	1	-1	0	0	0	-1	0	0	2	0	0	0	1	2	0	0	0	0	0	0	0	2	2	2	-1	0	2	0	0	0	2	-1	0	2	0	-1	0	2	0	2	-1
S3A727519505	2	0	2	0	2	0	0	2	0	2	0	0	1	1	0	2	2	0	0	0	2	2	0	0	0	0	0	0	0	2	2	2	2	0	2	0	0	0	2	2	0	2	0	2	0	2	0	2	2
S3A726519220	2	0	2	-1	2	0	0	2	0	2	0	0	1	1	0	2	2	0	0	-1	2	2	0	0	0	0	0	0	0	2	2	2	2	0	2	0	0	0	2	2	0	2	0	2	0	2	0	2	-1
S3A726274161	2	0	2	0	2	0	0	2	0	2	0	0	1	1	0	2	2	0	0	0	2	2	0	0	0	0	0	0	0	2	2	2	2	0	2	0	0	0	2	2	0	2	0	2	0	2	0	2	2
S3A726237165	2	0	2	0	2	0	0	2	0	2	0	0	1	1	0	2	2	0	0	0	2	2	0	0	0	0	0	0	0	2	2	2	2	0	2	0	0	0	2	2	0	2	0	2	0	2	0	2	2
S3A725841064	2	0	2	0	2	0	0	2	0	2	0	0	1	0	0	2	2	0	0	0	2	2	0	0	0	0	0	0	0	2	2	2	2	0	2	0	0	0	2	2	0	2	0	2	0	2	2	2	2
S3A725421331	2	0	2	0	2	0	0	2	0	2	0	0	0	0	0	-1	2	0	0	0	2	2	0	0	0	0	0	0	0	2	2	2	2	0	2	0	0	0	2	2	0	2	0	2	0	2	2	2	-1
S3A724641778	2	0	2	0	2	0	0	2	0	2	0	0	1	0	0	2	2	0	0	0	2	2	0	0	0	0	0	0	0	2	2	2	2	0	2	0	0	0	2	2	0	2	0	2	0	2	2	2	2
S3A724576608	2	0	2	0	2	0	0	2	-1	2	0	0	1	0	-1	-1	2	-1	0	-1	2	2	0	-1	0	0	0	-1	-1	2	-1	-1	2	1	2	-1	0	0	2	-1	0	2	0	-1	-1	2	-1	2	-1
S3A724510376	2	-1	2	0	2	0	0	2	0	2	0	0	1	0	0	2	2	0	-1	0	2	2	0	0	0	0	0	0	-1	2	2	2	-1	0	2	0	0	0	2	2	0	2	0	2	0	2	2	2	2
S3A724510307	-1	0	2	0	2	0	0	2	0	2	0	0	2	0	0	2	2	0	0	0	2	2	0	0	-1	0	-1	0	-1	2	2	2	1	0	2	0	0	0	2	2	0	-1	0	2	0	1	2	2	2
S3A724330135	-1	0	2	0	2	0	0	2	0	2	0	0	2	0	0	2	2	0	0	0	2	2	0	0	-1	0	0	0	-1	2	2	2	2	0	2	0	0	0	2	2	0	2	0	2	0	2	2	2	2
S3A724301809	2	0	2	-1	2	0	0	2	0	2	0	0	1	-1	0	2	2	0	-1	-1	2	2	0	0	0	-1	-1	0	0	2	2	2	2	0	2	0	0	0	2	2	0	2	0	2	0	2	2	2	-1
S3A723461912	2	0	2	0	2	0	0	2	0	2	0	0	1	0	0	2	2	0	0	0	2	2	0	0	0	0	0	0	0	2	2	2	2	0	2	0	0	0	2	2	0	0	0	2	0	2	2	2	2
S3A723337326	2	0	2	0	2	0	0	2	0	2	0	0	2	0	0	2	2	0	-1	0	2	2	0	0	0	0	-1	0	0	2	2	-1	2	0	2	0	0	0	2	2	0	0	0	-1	-1	2	-1	2	-1
S3A722474375	-1	0	2	1	-1	0	0	2	0	2	1	1	2	0	0	2	1	2	0	0	2	2	-1	0	-1	0	-1	0	0	-1	2	2	-1	0	2	0	0	0	-1	2	-1	0	0	-1	0	2	-1	2	2
S3A722465616	2	0	2	0	2	0	0	2	0	2	0	0	1	0	0	2	0	0	0	0	2	2	0	0	0	0	0	0	0	2	2	2	2	0	2	0	0	0	2	2	0	0	0	2	0	2	2	2	2
S3A721361539	2	0	2	0	2	0	0	2	0	2	0	0	1	0	0	2	0	0	-1	0	2	2	-1	0	0	0	0	0	0	2	2	2	0	0	-1	0	0	0	2	2	0	0	0	2	0	1	2	2	2
S3A721323349	2	0	-1	1	2	0	0	-1	0	2	0	-1	0	-1	0	-1	0	0	0	0	2	2	0	0	0	0	0	0	0	2	2	2	2	0	2	0	0	0	2	2	-1	0	0	2	0	-1	2	2	2
S3A720852762	2	0	2	0	2	0	0	2	0	2	0	0	1	0	0	2	0	0	0	0	2	2	0	0	0	0	0	0	0	2	2	2	2	0	2	0	0	0	2	-1	0	0	0	2	0	0	2	2	2
S3A719644982	2	0	2	0	0	0	0	2	0	2	0	0	1	0	0	-1	0	0	-1	0	1	2	-1	0	-1	-1	0	0	0	2	-1	2	-1	0	2	0	0	-1	2	2	0	-1	0	2	0	2	-1	0	-1
S3A719592583	2	0	2	0	0	0	0	2	0	2	0	0	1	0	0	2	0	0	0	0	2	2	0	0	0	0	0	0	0	2	2	2	2	0	2	0	0	0	2	2	0	0	0	2	0	2	2	0	2
S3A711688122	2	0	0	0	0	0	2	2	0	2	0	0	0	0	0	2	0	0	2	0	2	2	0	0	1	0	0	0	0	0	2	1	0	0	2	-1	0	0	2	2	0	0	0	2	0	2	2	0	2
S3A710341238	2	0	2	0	0	0	2	2	0	2	0	1	0	0	0	2	0	0	2	0	2	2	0	0	1	0	0	0	0	0	2	1	0	0	2	2	0	0	2	2	0	0	0	2	0	2	2	0	2
S3A709379403	2	0	2	0	0	0	2	2	0	2	0	0	0	0	0	2	0	-1	2	0	1	2	0	0	-1	0	0	0	0	0	2	1	2	0	2	2	0	0	2	2	0	0	0	2	0	2	2	0	2
S3A708320783	-1	0	2	0	0	0	2	2	0	-1	-1	0	2	0	-1	2	-1	0	-1	-1	-1	2	-1	-1	-1	0	0	0	-1	-1	2	1	0	0	2	-1	2	0	2	2	-1	0	0	-1	0	-1	-1	0	-1
S3A708095664	2	0	2	0	-1	0	2	2	0	2	0	-1	-1	0	0	-1	-1	-1	-1	0	2	2	0	0	0	-1	-1	0	0	0	2	2	0	0	2	-1	2	0	2	2	-1	0	-1	-1	0	2	-1	-1	-1
S3A708005281	2	0	2	0	0	0	2	2	0	-1	0	2	2	0	0	2	0	0	2	0	2	2	0	0	0	0	0	0	0	0	2	1	0	0	2	2	2	0	2	2	0	0	0	2	0	-1	2	0	2
S3A707908137	2	1	2	0	0	0	2	2	0	2	0	1	2	0	0	2	0	0	2	0	2	2	0	0	1	0	0	0	0	0	2	1	0	0	2	2	2	0	2	2	0	0	0	2	0	2	2	0	2
S3A707621071	-1	0	2	0	0	0	2	2	0	2	-1	2	2	0	0	-1	0	0	2	0	2	2	0	0	-1	0	-1	0	0	0	2	1	0	0	-1	2	2	0	2	-1	0	0	0	2	0	2	2	-1	2
S3A707614545	2	0	2	0	0	0	2	2	0	2	0	1	2	0	0	2	0	-1	2	0	2	2	-1	0	1	0	-1	0	0	0	2	1	0	0	2	2	2	0	2	2	0	0	0	2	0	2	-1	0	2
S3A705451575	-1	0	2	0	-1	0	-1	2	0	2	0	1	0	0	0	2	0	0	-1	0	2	2	0	0	2	0	-1	0	0	-1	2	2	-1	0	2	-1	2	0	2	2	0	0	0	-1	0	2	-1	0	2
S3A697506434	2	0	2	0	0	2	0	2	0	-1	2	1	0	0	0	2	0	-1	2	0	2	2	0	0	0	0	2	0	0	0	2	1	2	2	2	2	2	0	2	1	0	0	0	0	-1	0	2	-1	2
S3A697500940	2	0	2	0	0	2	0	2	0	2	2	1	0	0	0	2	0	0	2	0	2	2	0	0	0	0	2	0	0	0	2	1	2	2	2	2	2	0	2	1	0	0	0	0	0	0	2	0	2
S3A697359851	2	0	2	0	0	2	0	2	0	2	2	1	0	0	0	2	0	0	2	0	2	2	0	0	0	0	2	0	0	0	2	1	2	2	2	2	2	0	2	1	0	0	0	0	0	0	2	0	2
S3A696879052	2	0	2	0	0	2	0	2	0	2	2	1	0	0	0	2	0	0	2	0	2	2	0	0	0	0	2	0	0	0	2	1	2	2	2	2	2	0	2	1	0	0	0	0	0	0	2	0	2
S3A696288285	2	0	2	0	0	2	0	2	0	2	2	1	0	0	0	2	0	0	2	0	2	2	0	0	0	0	2	0	0	0	2	1	2	2	2	-1	2	0	2	1	0	0	0	0	0	0	2	0	2
S3A696210995	2	0	2	0	0	2	0	2	0	2	2	1	0	0	0	2	0	0	2	0	2	2	0	0	0	0	2	0	0	0	2	1	2	2	2	2	2	0	2	1	0	0	0	0	0	0	2	0	2
S3A696009678	2	0	2	0	0	2	0	2	0	2	2	2	-1	0	0	-1	0	0	2	0	2	2	-1	0	-1	0	2	0	0	0	2	2	2	2	2	2	2	0	2	2	0	0	0	-1	-1	0	2	0	2
S3A695899858	2	0	2	0	0	-1	0	2	0	-1	2	2	0	0	0	-1	0	-1	2	0	2	2	0	-1	0	-1	-1	0	0	-1	-1	2	2	-1	2	2	2	0	2	2	0	0	0	0	-1	-1	2	0	2
S3A695675167	2	0	2	0	0	2	0	-1	0	-1	2	1	0	0	0	2	0	0	2	0	2	2	0	-1	0	0	2	-1	0	0	-1	0	2	2	2	2	2	0	2	1	0	0	0	0	-1	0	2	0	2
S3A695611869	0	0	2	0	0	2	0	2	0	2	2	1	0	0	0	-1	0	-1	2	0	2	2	-1	0	0	-1	2	0	0	0	2	1	2	2	2	-1	2	0	2	0	0	-1	0	0	0	0	2	0	-1
S3A695122566	2	0	2	0	-1	2	0	2	0	2	2	-1	0	-1	-1	2	0	0	2	0	2	2	-1	-1	-1	0	-1	0	0	-1	2	1	2	2	2	-1	2	0	2	2	-1	-1	2	0	0	0	2	0	2
S3A694969373	2	0	2	0	0	2	0	2	0	-1	2	1	0	0	0	2	0	0	2	0	2	2	0	0	0	0	2	0	0	0	2	0	2	2	2	2	2	0	2	1	0	0	2	0	0	-1	2	0	-1
S3A694949963	2	0	2	0	0	2	0	2	0	2	2	0	0	-1	0	2	0	0	2	0	2	2	0	0	0	-1	2	0	0	-1	2	2	2	2	2	2	2	0	2	2	-1	0	2	-1	0	-1	2	0	2
S3A694947647	2	0	2	0	0	2	-1	2	0	2	2	0	0	-1	-1	2	0	0	2	0	2	2	-1	-1	0	-1	2	0	0	-1	2	2	2	2	2	2	2	-1	2	0	0	0	2	-1	-1	0	2	0	2
S3A691476010	2	0	2	0	-1	2	2	2	0	-1	0	0	0	0	2	2	0	0	2	1	2	2	0	0	0	0	2	2	0	0	2	1	-1	2	2	2	2	0	2	1	0	2	2	0	0	-1	2	0	2
S3A690553089	2	0	2	0	0	2	2	2	0	2	0	0	0	0	2	2	0	0	2	0	2	2	0	0	0	0	-1	2	0	0	2	0	2	2	2	2	2	0	2	1	0	2	2	0	0	0	2	0	2
S3A687619878	2	0	2	0	0	2	2	2	0	-1	0	2	2	0	2	2	0	0	2	0	2	2	-1	0	0	0	2	2	0	0	2	0	2	2	2	2	2	0	2	1	0	2	2	0	0	0	2	0	2
S3A686904207	2	-1	2	0	0	2	2	2	0	2	0	2	2	0	2	2	0	-1	2	-1	2	2	0	0	0	0	-1	2	0	0	2	0	2	2	2	2	2	0	2	1	-1	2	2	0	0	0	2	0	2
S3A667351781	2	0	2	1	0	2	0	2	0	2	0	2	2	0	0	2	2	0	0	0	2	2	0	0	0	0	0	2	0	0	2	0	2	2	2	2	2	0	2	0	0	0	0	0	0	0	2	0	2
S3A660568253	2	0	2	0	-1	2	0	2	0	2	0	2	-1	0	0	2	2	-1	0	0	2	2	0	0	0	0	0	2	0	0	2	0	-1	2	2	2	2	0	2	0	0	-1	-1	0	0	2	2	0	2
S3A659042066	2	0	2	-1	-1	2	0	2	0	2	0	2	2	0	0	2	2	0	0	-1	2	2	-1	0	0	0	-1	2	0	0	2	0	2	2	2	2	2	0	-1	0	-1	-1	0	0	0	2	2	0	2
S3A659038212	2	0	2	0	0	2	0	2	0	2	0	2	2	0	0	2	2	0	0	0	2	2	0	0	0	0	0	2	0	0	2	0	2	2	-1	-1	2	0	2	0	0	0	0	0	0	2	2	0	2
S3A646672662	-1	0	2	2	-1	2	0	2	2	-1	0	2	2	-1	0	2	2	0	2	0	-1	2	0	0	0	0	2	-1	-1	0	0	0	2	0	2	-1	2	0	2	2	0	0	0	0	-1	2	-1	-1	-1
S3A644437706	-1	-1	2	2	0	2	0	2	2	0	0	2	-1	-1	-1	-1	2	0	2	0	0	2	0	0	-1	0	-1	-1	-1	-1	0	-1	2	0	2	-1	-1	0	2	2	0	0	0	-1	-1	0	-1	0	-1
S3A643010827	-1	0	2	-1	0	2	0	2	2	-1	0	2	2	-1	0	2	2	0	2	0	0	2	0	0	0	0	0	2	0	0	0	0	2	0	2	-1	2	0	2	2	0	0	0	0	0	0	2	0	-1
S3A639655007	2	0	2	2	0	2	0	2	2	0	0	2	2	0	0	2	2	-1	2	0	0	2	-1	0	0	0	0	2	0	0	0	0	2	0	2	2	2	0	2	2	2	0	0	0	0	0	2	0	2
S3A638995130	2	0	2	2	-1	2	0	0	2	0	0	2	2	0	0	-1	2	0	2	0	0	2	0	0	-1	0	0	2	0	0	0	0	-1	0	2	2	2	0	2	2	2	0	0	-1	0	0	2	0	-1
S3A621592864	2	0	2	-1	0	-1	0	0	2	-1	0	2	2	0	0	2	2	-1	2	-1	0	0	0	0	-1	2	0	2	0	-1	0	0	2	0	2	2	2	0	2	2	2	0	0	0	-1	0	2	0	2
S3A583114271	2	0	0	0	0	2	-1	0	-1	-1	2	2	-1	-1	0	-1	2	2	2	0	0	0	-1	-1	0	-1	-1	0	2	0	0	2	-1	0	2	2	2	-1	-1	2	0	-1	0	-1	0	0	2	0	0
S3A569538439	0	0	0	0	0	2	2	-1	2	0	2	2	0	-1	0	-1	2	2	2	2	0	0	0	2	0	2	-1	0	2	0	2	0	2	0	2	-1	2	0	1	2	0	0	0	0	0	0	2	0	-1
S3A568445267	0	0	0	0	0	2	2	0	2	0	2	2	-1	0	0	2	2	2	2	2	0	0	1	2	-1	2	0	0	2	0	2	0	2	0	2	2	2	0	0	2	0	-1	0	0	0	-1	2	-1	-1
S3A567838260	-1	0	0	-1	-1	2	2	0	2	0	-1	2	0	0	0	2	2	-1	2	2	-1	0	-1	2	-1	-1	-1	0	-1	-1	2	0	2	-1	2	2	2	0	0	2	-1	0	-1	0	-1	-1	2	0	-1
S3A562349553	0	0	-1	-1	0	2	2	-1	2	-1	2	2	-1	-1	0	2	2	2	2	2	0	-1	-1	2	0	2	0	0	2	0	2	0	2	0	2	-1	2	0	0	2	0	-1	0	0	-1	0	2	0	2
S3A560829797	0	0	0	0	0	2	2	0	2	0	-1	2	0	0	0	2	2	2	2	-1	0	0	1	2	-1	-1	-1	0	2	0	2	0	-1	0	2	-1	2	-1	0	2	0	-1	0	0	-1	0	2	-1	2
S3A557087505	-1	0	0	0	0	2	2	-1	2	0	2	2	0	0	0	-1	2	2	2	-1	0	0	-1	-1	0	2	0	0	2	0	-1	0	2	0	2	-1	2	0	0	-1	0	0	0	0	-1	-1	2	0	-1
S3A541206992	0	0	0	0	0	2	0	0	2	0	2	2	0	0	0	2	2	-1	2	2	0	2	2	2	0	2	0	-1	2	0	2	0	2	0	2	-1	2	0	0	2	0	0	0	0	0	0	2	0	2
S3A540519827	0	0	0	0	0	2	0	0	2	0	2	2	-1	0	0	2	2	-1	2	2	0	2	2	2	0	2	-1	-1	2	0	-1	0	1	0	2	2	2	0	0	2	0	-1	0	-1	-1	0	2	0	-1
S3A534187819	0	0	-1	0	0	2	2	0	2	-1	2	2	-1	0	-1	2	2	0	2	-1	0	0	0	2	0	2	0	0	2	-1	2	0	-1	0	2	-1	2	0	0	2	0	0	0	-1	0	-1	-1	-1	2
S3A524710733	-1	-1	0	0	0	2	0	-1	2	0	2	2	-1	-1	0	-1	2	-1	2	-1	-1	2	-1	2	-1	2	0	0	2	0	2	2	-1	0	2	2	1	0	0	2	0	-1	0	-1	-1	0	2	0	2
S3A522441125	0	0	0	-1	0	2	0	-1	2	-1	2	2	0	-1	0	-1	2	-1	2	2	0	2	-1	2	0	2	0	0	-1	-1	-1	2	2	0	2	2	-1	0	-1	2	0	0	-1	0	-1	-1	-1	0	2
S3A516793673	1	1	1	0	2	2	0	0	2	0	2	2	0	0	0	2	2	0	2	2	0	2	2	2	0	2	0	-1	2	0	2	2	2	0	2	2	2	0	0	2	0	-1	0	0	0	0	2	0	2
S3A515980185	0	0	0	0	2	2	-1	0	2	-1	-1	2	0	0	-1	-1	2	-1	2	2	0	2	-1	2	0	2	0	-1	2	0	2	2	2	0	2	2	2	0	0	2	-1	-1	-1	0	0	-1	2	0	2
S3A510840868	0	0	0	0	2	2	0	0	2	-1	2	2	0	0	0	2	2	0	-1	2	0	2	2	2	0	2	0	1	-1	0	2	2	2	0	2	2	2	0	0	2	0	0	0	0	-1	0	2	0	-1
S3A510719536	0	0	0	0	2	2	0	0	2	0	2	2	0	0	0	2	2	0	2	2	0	2	2	2	0	2	0	0	2	0	2	2	2	0	2	2	2	0	0	2	0	0	0	0	0	0	2	0	2
S3A510598566	0	0	0	0	2	-1	0	0	2	0	-1	2	0	-1	0	2	2	-1	2	2	-1	2	-1	2	0	-1	-1	-1	2	0	-1	2	-1	0	2	-1	2	0	0	2	0	0	0	-1	-1	0	2	0	-1
S3A494055494	0	0	0	0	2	2	0	0	2	2	2	2	0	0	0	-1	2	0	2	0	0	2	2	2	-1	2	-1	0	2	0	2	2	1	0	-1	2	2	-1	0	2	0	0	0	0	0	2	2	0	-1
S3A463484788	-1	0	0	0	2	2	0	0	2	-1	2	2	0	0	-1	2	2	0	2	0	2	2	-1	2	0	2	0	0	-1	-1	-1	2	2	0	-1	2	2	0	0	-1	0	0	0	-1	2	2	2	0	0
S3A462140068	0	0	0	0	2	2	0	0	2	-1	2	2	0	0	0	2	2	0	2	-1	0	2	2	2	0	2	0	0	2	0	2	2	2	0	2	2	2	0	0	2	0	0	0	0	2	2	2	0	0
S3A457566324	0	-1	0	0	2	2	0	0	2	1	2	2	-1	0	0	2	2	-1	-1	0	0	2	2	-1	0	2	0	0	2	-1	-1	2	2	0	2	-1	2	-1	0	2	0	0	0	-1	2	-1	2	0	-1
S3A396625143	0	0	0	0	2	2	0	0	2	1	2	2	0	0	2	2	2	0	2	0	0	2	2	2	0	0	0	0	2	0	2	2	2	0	2	2	2	0	0	2	0	0	0	0	2	2	2	0	0
S3A350985215	0	0	0	-1	2	2	0	0	2	2	2	2	0	0	2	-1	2	0	2	0	0	2	-1	2	0	0	-1	-1	2	-1	2	2	2	0	2	2	2	0	0	2	0	0	0	0	-1	2	2	0	0
S3A205009916	-1	-1	0	0	2	2	-1	0	2	-1	2	2	-1	0	2	2	0	0	-1	0	0	2	-1	2	0	0	0	-1	-1	-1	2	2	-1	0	2	-1	2	0	0	2	0	-1	0	0	-1	-1	2	-1	0
S3A180419285	0	-1	0	0	2	2	0	0	2	1	2	2	0	0	2	2	0	0	2	0	0	2	2	2	0	0	-1	1	2	0	2	2	-1	0	2	2	2	0	0	-1	0	0	0	0	2	2	2	0	-1
S3A142889830	0	0	0	0	2	2	0	0	2	1	2	2	0	0	2	2	0	-1	2	0	0	-1	2	2	0	0	0	0	2	0	-1	2	2	0	2	2	2	0	0	2	0	-1	0	-1	2	2	2	0	-1
S3A161444257	0	0	0	0	2	2	0	0	2	1	2	2	0	0	2	2	0	0	2	0	0	2	2	2	0	0	0	0	2	0	2	2	2	0	2	2	2	0	0	2	0	0	0	0	2	2	2	-1	-1
S3A157394126	-1	0	0	0	2	2	0	0	2	1	2	2	0	-1	2	-1	0	0	-1	0	0	2	2	2	0	0	0	0	-1	-1	2	2	2	0	2	-1	2	0	0	2	0	0	0	0	-1	2	-1	0	0
S3A142890432	0	0	0	0	2	2	0	0	2	1	2	2	0	0	2	2	0	1	2	0	0	2	2	2	0	0	0	0	2	0	2	2	2	0	2	2	2	0	0	2	0	0	0	0	2	2	2	0	0
S3A167391830	0	0	0	0	-1	2	0	-1	2	0	2	2	0	0	2	2	0	0	2	0	0	-1	-1	2	-1	-1	-1	0	-1	0	2	2	-1	0	2	-1	2	0	0	2	-1	-1	-1	-1	-1	2	-1	0	0
S3A101244719	-1	0	0	0	1	2	0	0	2	1	2	2	0	0	2	-1	0	-1	-1	0	0	2	2	2	-1	0	-1	0	2	0	2	2	0	0	2	-1	2	0	0	2	0	0	0	-1	2	-1	2	0	0
S3A57726225	2	0	0	2	2	2	0	0	2	-1	2	2	0	0	2	2	0	-1	2	0	0	2	0	2	0	2	0	0	2	0	2	2	0	0	2	0	2	0	0	2	0	0	0	0	0	2	2	0	0
S3A56679828	2	0	0	2	2	2	0	0	0	2	-1	2	0	-1	2	2	0	-1	-1	0	1	2	0	2	0	-1	0	0	0	0	2	2	-1	-1	-1	-1	0	0	0	2	0	0	0	-1	0	2	2	0	0
S3A55486363	2	0	0	2	2	2	0	0	0	2	2	2	0	0	2	-1	0	0	2	-1	0	2	0	2	0	2	0	0	0	0	-1	2	1	0	2	-1	0	0	0	2	0	0	0	0	0	-1	-1	0	0
S3A53257354	-1	0	0	2	2	2	0	0	0	2	2	-1	0	0	2	2	0	0	2	0	0	2	2	-1	-1	2	0	0	0	0	-1	2	2	0	2	-1	0	0	0	2	0	-1	0	0	-1	-1	0	0	0
S3A51406079	2	0	0	2	2	2	0	0	0	2	2	2	0	0	2	2	0	0	2	0	0	2	2	0	0	2	0	0	0	0	-1	2	2	0	2	0	0	0	0	2	0	0	0	0	0	2	0	0	0
S3A46583043	2	0	0	2	2	2	0	0	0	2	2	0	0	0	2	2	0	0	2	0	0	2	2	0	0	2	0	0	0	0	2	2	2	0	2	0	0	0	0	2	0	0	0	0	0	2	0	0	0
S3A45417659	2	0	0	2	2	2	0	0	0	2	2	0	-1	0	-1	2	-1	0	2	-1	0	2	2	-1	0	2	0	0	0	-1	2	2	2	0	2	0	0	0	0	2	0	-1	0	0	-1	2	0	0	-1
S3A45114382	2	-1	0	2	2	2	1	-1	0	2	2	0	0	0	2	2	0	-1	-1	0	0	2	-1	0	-1	2	0	-1	-1	-1	-1	2	-1	0	-1	0	0	0	0	-1	0	0	0	-1	-1	2	-1	0	0
S3A42731499	2	0	0	2	2	2	0	0	0	2	2	0	0	0	2	2	0	-1	2	0	1	2	2	0	0	2	0	0	0	0	2	2	2	0	0	0	0	0	0	2	0	0	1	0	-1	2	0	0	-1
S3A41617473	2	0	0	2	2	2	0	0	0	-1	2	0	0	0	2	-1	0	0	2	-1	0	2	2	0	-1	2	-1	-1	-1	0	-1	2	2	0	0	-1	0	0	0	2	0	-1	1	0	0	2	0	0	0
S3A37498769	2	0	0	2	2	2	1	0	0	2	2	0	-1	0	2	2	0	0	2	0	2	2	2	0	0	0	0	0	0	0	2	2	2	0	0	0	0	0	0	2	0	0	1	1	0	1	0	0	2
S3A37310601	2	0	0	2	2	2	1	0	0	2	2	0	0	0	2	2	0	0	2	0	2	2	2	0	0	0	0	0	0	0	2	2	2	0	0	0	0	0	0	2	0	0	1	2	-1	1	0	0	2
S3A36723094	2	0	0	2	2	2	1	0	0	-1	2	0	0	0	2	2	0	0	2	0	2	2	2	0	0	0	-1	0	-1	0	2	2	2	0	0	0	0	0	0	2	0	0	2	0	0	1	0	0	2
S3A36473598	2	0	0	2	2	2	1	0	0	-1	2	0	0	0	2	2	0	0	2	0	2	2	-1	0	-1	0	0	0	0	0	-1	2	2	0	0	0	0	0	0	-1	0	0	2	0	0	-1	0	0	-1
S3A35421232	2	1	0	2	2	2	1	2	0	2	2	0	0	0	2	-1	0	0	2	0	2	2	-1	0	0	0	0	0	0	0	2	2	2	0	0	0	0	0	0	2	0	0	2	1	0	1	0	0	2
S3A34520566	2	-1	0	2	2	-1	1	2	0	2	2	0	0	0	2	2	0	0	2	-1	2	2	2	-1	0	0	0	2	-1	-1	2	2	2	0	0	-1	0	0	0	2	0	0	2	0	0	0	0	0	2
S3A33433949	2	1	0	2	2	2	1	2	0	2	2	0	0	0	2	2	0	0	2	0	2	2	2	0	0	0	0	0	0	0	2	2	2	0	0	0	0	0	0	2	0	0	2	1	0	1	0	0	2
S3A26257058	-1	-1	2	2	2	2	1	2	0	0	0	2	0	2	2	-1	0	-1	2	0	2	0	2	-1	0	0	-1	0	-1	2	-1	2	-1	0	0	2	1	0	0	2	0	2	2	0	0	1	-1	0	-1
S3A25922341	2	1	2	2	2	2	2	2	0	0	0	2	0	-1	2	-1	0	2	-1	0	2	0	2	0	0	0	0	0	0	2	2	2	0	0	0	0	0	0	0	2	0	2	2	0	0	1	0	0	2
S3A25373823	2	1	2	2	2	2	2	2	0	0	0	2	0	2	2	2	0	2	2	0	2	0	2	0	0	0	0	0	0	2	2	2	0	0	0	0	0	0	0	2	0	2	2	0	0	1	0	0	2
S3A25095205	2	1	2	2	2	2	2	2	0	0	2	2	0	2	2	-1	0	2	2	0	2	0	2	0	0	0	0	1	0	2	2	2	-1	0	0	0	0	0	0	2	0	2	2	0	-1	2	0	-1	2
S3A25049769	2	1	2	2	2	2	2	2	0	0	2	2	0	2	2	2	0	2	2	0	2	0	2	0	0	0	0	0	0	2	2	2	0	0	0	0	0	0	0	2	0	2	2	0	0	1	0	0	2
S3A25036406	2	0	2	2	2	2	2	2	0	0	2	2	0	2	2	2	0	2	2	0	2	0	2	0	0	0	0	0	0	2	2	2	0	0	0	-1	0	0	0	2	0	2	2	0	0	2	-1	0	-1
S3A24993796	2	1	2	2	2	2	2	-1	0	0	2	2	0	2	2	-1	0	2	2	0	2	0	2	0	0	0	0	0	-1	2	2	2	0	0	0	0	0	0	0	2	0	2	2	0	0	-1	-1	0	-1
S3A24973175	2	1	2	2	2	2	2	-1	0	0	2	2	0	2	2	2	0	-1	2	0	2	0	2	0	0	0	0	0	0	2	2	2	0	0	0	0	0	0	0	2	-1	2	2	-1	0	-1	0	0	2
S3A24760605	2	2	2	2	2	2	2	2	0	0	2	2	0	2	2	2	0	2	2	0	2	0	2	0	-1	0	0	0	0	2	2	2	0	0	0	0	0	0	0	2	0	2	2	0	-1	-1	0	0	2
S3A24751309	2	0	2	2	2	2	2	2	0	0	2	2	0	2	2	2	0	2	2	0	2	0	2	0	0	0	0	1	0	2	2	2	0	0	0	0	0	0	0	2	0	2	2	0	0	1	0	0	2
S3A24612131	2	1	2	2	2	2	2	2	0	0	2	2	0	2	2	2	0	2	2	0	2	0	2	0	0	0	0	0	0	2	2	2	0	0	0	0	0	0	0	2	0	2	2	0	0	1	0	0	2
S3A24511329	2	0	2	2	2	2	2	2	0	0	2	2	0	2	2	2	0	2	2	0	2	0	2	0	0	0	0	0	-1	2	2	2	0	0	0	-1	0	0	0	2	0	-1	2	0	-1	2	0	0	2
S3A24491366	2	0	2	-1	2	2	-1	2	0	-1	2	2	-1	2	2	2	0	2	2	0	2	0	2	0	-1	0	0	0	-1	-1	-1	2	0	0	0	-1	0	0	0	2	0	-1	2	0	-1	-1	-1	-1	2
S3A24476500	-1	0	2	1	2	2	2	2	0	0	2	2	0	2	2	2	0	2	2	0	2	0	-1	-1	0	0	0	0	-1	2	2	2	0	0	0	0	0	0	0	2	0	2	2	0	-1	2	-1	0	-1
S3A24059905	2	0	2	2	2	2	2	2	0	0	2	2	0	2	2	2	0	2	2	0	2	0	2	0	0	0	0	0	0	2	2	2	0	0	0	0	0	0	0	2	0	2	2	0	-1	1	0	0	2
S3A23840926	2	0	2	2	2	2	2	2	0	0	-1	2	0	-1	2	2	0	2	2	0	2	0	0	0	0	0	0	0	0	2	2	-1	-1	0	0	-1	0	-1	0	2	0	2	2	0	0	1	0	0	2
S3A23651474	2	0	2	2	2	2	2	2	0	0	2	2	0	2	2	2	0	2	2	0	2	0	0	0	0	0	0	0	0	2	2	2	0	0	0	0	0	0	0	2	0	2	2	0	0	1	0	0	2
S3A23155777	2	0	2	2	2	2	2	2	0	-1	2	2	0	2	2	2	0	-1	2	0	2	0	0	0	-1	0	0	0	0	2	2	2	0	0	0	0	0	0	-1	2	0	2	2	0	0	2	0	0	-1
S3A22831895	2	0	2	2	2	2	2	2	0	-1	2	2	0	2	2	-1	0	-1	2	0	2	0	0	0	0	-1	0	0	0	2	2	2	0	0	0	0	0	0	0	2	0	2	2	0	0	2	0	0	-1
S3A22616193	2	0	2	2	2	2	2	2	0	0	2	2	2	2	2	2	0	2	2	0	2	0	0	0	0	0	0	0	0	2	2	2	0	0	0	0	0	0	0	0	0	2	2	0	0	0	0	0	2
S3A22505423	2	0	2	2	2	2	2	2	0	0	2	2	0	2	2	2	0	2	2	0	2	0	0	0	0	0	0	0	0	2	2	2	0	0	0	0	0	0	0	0	0	2	2	0	0	2	0	0	2
S3A22200346	2	0	2	2	2	2	2	2	0	0	2	2	0	2	2	2	0	2	2	0	2	0	0	0	0	0	0	0	0	2	2	2	0	0	0	0	0	0	0	0	0	2	2	0	0	1	0	0	2
S3A21377146	0	0	2	2	2	2	2	2	0	0	2	2	0	-1	2	-1	0	-1	-1	0	2	0	0	0	0	0	0	0	0	2	2	2	0	0	0	0	0	0	0	0	0	2	2	0	0	1	0	0	2
S3A21265218	2	0	2	2	-1	2	2	2	0	0	2	2	0	2	2	2	0	2	2	0	2	0	0	0	0	0	0	0	0	-1	2	2	0	0	0	0	0	0	0	0	0	2	2	0	0	2	-1	0	2
S3A19493788	2	0	2	2	2	2	2	2	0	0	2	2	1	2	2	2	0	2	2	2	2	0	0	0	0	0	0	0	0	2	2	2	0	0	0	0	0	0	0	0	0	2	2	0	0	2	0	0	2
S3A17184918	2	0	2	2	2	2	2	2	0	0	2	2	1	2	2	2	0	2	2	2	2	0	0	0	0	0	0	0	0	2	0	2	0	0	0	0	0	0	0	0	0	2	2	0	0	2	0	0	2
S3A16424307	2	0	2	2	2	2	2	2	0	0	2	2	1	2	2	2	0	2	2	2	2	0	0	0	0	0	0	0	0	2	0	2	0	0	0	0	0	0	0	0	0	2	2	0	0	2	0	0	2
S3A15839106	2	0	2	2	2	2	2	2	0	0	2	2	1	2	2	2	0	2	2	2	2	0	0	0	0	0	0	0	0	2	0	2	2	0	0	0	0	0	0	0	0	2	2	0	0	2	0	0	2
S3A15784205	2	0	2	2	2	2	2	2	0	0	2	2	2	2	2	-1	0	2	2	2	1	0	0	0	0	0	0	0	0	2	0	2	2	0	0	0	0	0	0	0	0	2	2	0	0	2	0	0	-1
S3A15462580	2	0	2	2	2	2	2	2	0	0	2	2	1	2	2	2	0	2	2	2	2	0	0	0	0	0	0	0	0	2	0	2	2	0	0	0	0	0	0	0	0	2	2	0	0	2	0	0	2
S3A15432744	-1	1	2	2	2	2	2	2	0	0	2	2	1	2	2	2	0	2	-1	2	2	0	0	0	0	0	-1	0	0	2	0	2	2	0	0	0	0	0	0	0	0	2	2	0	0	2	0	0	2
S3A13902974	2	0	2	2	-1	2	2	2	0	0	-1	-1	1	2	-1	-1	0	-1	2	2	2	0	0	0	0	0	-1	-1	-1	2	0	2	2	0	0	0	0	0	0	0	0	2	2	0	-1	-1	0	0	-1
S3A12872298	-1	0	2	2	2	2	2	2	0	0	2	2	0	2	2	2	0	2	2	2	2	0	0	0	0	0	0	0	0	-1	0	2	2	0	0	0	0	0	0	0	0	2	2	0	0	-1	0	0	-1
S3A12868531	-1	0	2	2	2	-1	2	2	0	0	2	-1	0	-1	2	2	0	-1	-1	2	2	0	0	0	0	0	0	0	-1	2	0	2	2	0	2	-1	0	0	0	0	0	-1	2	0	-1	-1	-1	-1	2
S3A12118133	2	0	2	2	2	2	2	2	0	0	2	2	1	2	2	2	0	2	2	2	2	0	0	0	0	0	0	0	0	2	0	2	0	0	0	0	0	0	0	0	0	2	2	0	0	2	0	0	2
S3A11557477	2	0	2	2	2	2	2	2	0	0	2	2	2	2	2	2	0	2	2	2	2	0	0	0	0	0	-1	0	0	2	0	2	0	0	0	0	0	0	0	0	0	2	2	0	0	2	0	0	2
S3A8341779	2	-1	2	2	2	2	2	-1	0	-1	2	0	2	2	0	2	0	2	-1	2	2	0	0	0	-1	0	-1	0	-1	2	0	2	2	0	0	-1	0	2	0	0	0	2	2	0	0	2	0	2	-1
S3A8260054	0	2	2	-1	-1	2	2	2	0	0	2	0	1	-1	0	-1	0	-1	0	-1	2	0	0	1	0	0	0	0	0	2	0	2	2	0	0	0	0	2	0	0	0	2	2	0	0	1	0	-1	2
S3A8126938	2	2	2	2	2	2	2	2	0	-1	2	0	1	2	0	2	0	2	0	2	2	0	0	2	0	0	0	0	0	2	0	2	2	0	0	0	0	2	0	0	0	2	2	0	0	2	0	2	2
S3A7722218	2	2	2	2	2	2	-1	2	0	0	2	0	1	2	0	2	0	2	0	2	2	0	0	1	0	0	0	0	0	2	0	2	-1	0	0	0	0	2	0	0	0	2	2	0	0	2	-1	2	-1
S3A1519384	2	2	2	2	2	0	2	2	0	0	2	0	2	2	0	2	0	2	0	-1	2	0	0	0	0	0	0	0	0	2	0	2	2	0	0	0	0	2	0	0	0	2	2	0	0	2	0	-1	-1
S3A7261662	2	2	2	2	2	0	2	2	0	0	2	0	1	2	0	2	0	2	0	2	2	0	0	1	0	0	0	0	0	2	0	2	2	0	0	0	0	2	0	0	0	2	2	0	0	2	0	2	2
S3A1784848	2	2	2	2	2	0	2	2	0	0	2	0	0	2	0	2	1	2	1	2	2	2	0	-1	0	0	0	0	-1	2	0	2	2	0	0	-1	0	2	0	1	0	2	2	0	0	-1	-1	2	2
S3A7268184	2	2	2	2	2	0	2	2	0	0	2	0	2	2	0	2	0	-1	-1	2	2	0	0	2	0	0	0	0	0	2	0	2	2	0	0	0	0	2	0	0	0	2	2	0	0	-1	0	2	2
S3A1518938	2	-1	2	2	2	0	2	2	0	0	2	0	0	2	0	-1	0	2	0	2	2	1	-1	1	0	0	0	0	0	2	-1	-1	2	0	0	0	0	2	0	0	0	2	2	0	-1	-1	0	2	2
[truncated: 296 more columns]

## Sheet: 4A
S4A743825227	-1	2	0	0	0	2	0	2	0	0	2	0	2	0	0	-1	2	0	0	-1	2	2	2	0	0	0	2	0	2	2	2	0	2	0	2	0	0	0	2	0	-1	-1	0	2	0	-1	0	0	-1
S4A742751398	0	2	0	0	0	2	0	2	0	0	2	0	2	0	0	2	2	0	0	2	2	2	2	0	-1	0	2	-1	2	2	2	0	2	0	2	0	0	0	2	0	0	2	0	2	0	-1	0	0	2
S4A742606343	0	2	0	0	0	2	0	2	0	0	2	0	2	0	0	2	2	0	0	2	2	2	2	0	0	0	2	2	2	2	2	0	2	0	2	0	0	0	2	0	0	2	0	2	0	0	0	0	2
S4A719951086	-1	2	0	0	0	2	0	2	0	-1	2	-1	-1	0	0	2	2	0	0	-1	-1	2	2	0	0	-1	2	0	2	-1	-1	0	2	0	2	0	0	0	-1	0	0	2	2	-1	0	0	-1	0	2
S4A719694080	0	2	0	0	0	2	0	2	0	0	2	0	2	0	0	2	2	0	0	2	2	2	2	0	0	0	2	0	2	2	2	0	2	0	2	0	0	0	2	0	0	2	2	2	0	0	0	0	2
S4A718877352	0	2	0	0	-1	2	0	-1	0	-1	2	0	2	0	0	2	2	0	0	2	2	2	2	0	0	0	2	0	2	2	2	0	2	0	-1	0	0	0	2	0	0	2	2	2	-1	0	0	0	0
S4A715809044	0	2	0	0	0	2	0	2	0	0	2	0	2	0	0	2	2	0	0	2	2	2	2	0	0	0	2	0	2	2	2	0	2	0	2	0	0	1	2	0	0	2	2	2	0	0	0	0	0
S4A710412833	0	2	0	0	0	2	2	2	0	0	2	0	2	0	0	-1	2	-1	0	2	2	2	2	2	0	0	2	0	0	2	2	0	2	0	2	0	0	0	2	0	2	2	2	-1	-1	0	0	0	0
S4A697748786	0	2	0	0	0	2	2	2	0	0	2	0	2	0	-1	2	2	0	0	-1	2	2	2	2	0	0	2	-1	0	2	2	1	2	0	2	0	0	0	2	0	2	2	2	2	-1	-1	-1	-1	-1
S4A687312583	2	2	0	-1	0	2	2	2	0	-1	2	0	2	0	0	2	2	-1	0	2	2	2	2	2	1	0	2	-1	0	2	-1	0	2	0	-1	0	2	2	2	-1	2	2	2	2	0	-1	0	0	0
S4A658153224	2	2	0	0	0	2	2	2	0	0	2	2	0	-1	0	2	2	2	-1	-1	0	2	2	2	-1	0	2	0	0	2	2	2	2	0	2	-1	-1	1	2	-1	2	0	2	-1	0	0	0	0	-1
S4A650498509	2	2	0	0	0	2	2	2	0	0	2	2	0	0	0	2	-1	0	0	2	0	2	2	1	0	0	2	0	0	2	2	2	2	0	2	-1	0	1	2	2	2	2	2	2	0	0	0	0	0
S4A650289886	-1	2	0	0	0	2	2	2	0	-1	2	-1	0	0	1	2	2	0	0	2	0	2	-1	2	0	0	-1	1	0	2	2	2	-1	0	2	0	1	1	2	2	2	2	2	2	0	0	0	1	-1
S4A648894654	2	-1	0	0	0	2	2	2	0	0	2	2	0	-1	0	2	2	-1	0	2	2	2	-1	2	0	0	2	0	-1	2	2	2	2	0	2	-1	0	0	-1	2	2	-1	2	-1	-1	0	-1	-1	0
S4A641542134	0	1	0	0	2	0	2	0	0	0	2	2	0	0	0	0	0	0	0	0	0	2	0	0	2	0	2	0	0	2	2	0	1	0	2	0	0	1	2	2	0	2	2	0	0	2	0	0	0
S4A640586405	-1	2	0	0	2	0	2	0	0	0	-1	2	-1	-1	0	0	0	0	0	-1	-1	2	-1	0	2	0	-1	0	0	2	2	0	1	0	2	-1	-1	1	-1	2	0	-1	2	0	-1	2	-1	0	0
S4A639873121	0	-1	0	0	2	0	2	0	0	1	2	2	0	0	0	0	0	0	0	0	0	2	-1	0	2	0	2	1	-1	2	2	0	2	0	2	2	0	1	2	2	0	2	2	2	0	2	0	0	0
S4A637162271	0	1	0	0	2	0	2	0	0	1	2	2	0	0	0	0	0	0	0	0	0	2	0	0	2	0	2	0	0	2	2	0	1	0	2	2	0	2	2	2	0	2	2	2	1	2	0	0	0
S4A632719510	-1	-1	0	-1	2	0	2	0	0	1	0	-1	2	0	-1	-1	-1	0	0	0	0	2	0	0	2	0	-1	0	0	2	2	0	2	0	2	2	0	2	2	2	0	2	2	2	2	2	0	0	0
S4A631950295	0	0	0	0	2	0	2	0	0	1	0	2	2	0	0	0	0	0	0	0	0	2	0	0	2	0	2	0	-1	2	-1	0	1	0	2	2	0	2	2	2	0	2	2	2	2	2	-1	0	0
S4A631654201	0	1	0	0	2	0	2	0	0	1	0	2	2	0	0	0	0	0	0	0	0	2	0	0	2	0	2	0	0	2	2	0	1	2	2	2	0	2	2	2	0	2	2	2	2	2	0	0	0
S4A630147986	0	-1	0	0	-1	0	2	0	0	-1	0	2	2	-1	0	-1	0	0	0	0	0	2	0	0	2	0	2	0	-1	2	2	0	1	2	2	2	0	2	-1	2	0	2	2	2	1	1	0	-1	0
S4A629486809	0	1	0	0	2	0	2	0	0	2	0	2	2	0	0	0	0	0	0	0	0	2	0	0	2	0	2	0	0	2	2	0	1	2	2	2	0	2	2	2	0	2	2	2	2	2	0	0	0
S4A620745804	0	0	0	0	2	0	2	0	0	0	0	2	2	0	0	0	0	2	0	0	0	2	0	0	2	2	2	0	0	2	2	0	0	2	2	1	0	2	2	2	0	2	2	2	2	2	0	2	0
S4A620613603	0	0	0	0	2	0	2	0	0	0	0	2	2	0	0	-1	0	2	0	0	0	2	0	0	2	2	2	0	0	2	2	0	0	2	2	2	0	2	2	2	0	2	2	2	2	2	0	2	0
S4A620306919	-1	-1	0	0	2	0	2	-1	0	0	0	2	2	-1	0	-1	0	2	0	-1	0	2	0	0	2	2	2	0	0	2	2	0	0	-1	2	-1	-1	2	2	2	0	2	-1	2	2	2	0	2	-1
S4A620138113	-1	0	0	0	2	0	2	-1	0	0	0	2	2	0	0	0	0	2	0	0	0	2	0	0	2	2	2	0	0	2	2	0	0	2	2	1	0	2	2	2	0	2	2	2	2	2	0	2	-1
S4A619963579	0	0	0	0	2	0	2	0	0	0	0	2	2	0	0	0	0	2	0	0	0	2	0	-1	2	2	2	0	0	2	2	-1	0	2	2	2	0	2	2	2	-1	2	2	-1	-1	2	0	2	-1
S4A618895877	0	1	0	0	2	0	2	0	0	0	0	2	2	0	0	0	0	2	0	0	0	2	0	0	2	2	2	0	0	2	2	0	0	2	2	1	0	2	2	2	0	2	2	2	2	2	0	2	0
S4A617818035	0	0	0	0	2	0	2	0	0	0	0	2	2	0	0	0	0	2	0	0	2	2	0	0	2	2	2	0	0	2	2	0	0	2	2	1	0	2	2	2	0	2	2	2	2	2	0	2	0
S4A615277612	0	-1	0	0	2	0	2	-1	0	0	0	2	2	2	-1	0	0	2	0	0	2	-1	0	0	2	2	2	2	-1	2	0	0	-1	2	0	-1	0	2	2	2	0	2	2	-1	-1	-1	-1	2	0
S4A613865431	0	0	0	0	2	0	2	0	-1	0	0	2	-1	2	-1	-1	2	2	-1	0	2	1	0	0	2	-1	2	2	0	2	-1	-1	0	2	0	2	0	2	2	0	0	-1	2	2	-1	2	-1	-1	0
S4A613530584	0	0	0	0	2	0	-1	-1	-1	-1	0	2	2	2	0	0	-1	2	2	0	2	1	0	-1	2	2	2	2	-1	2	0	-1	0	2	0	2	0	2	2	0	0	2	2	-1	-1	-1	-1	2	-1
S4A612464656	0	-1	0	0	2	0	2	-1	0	0	0	2	2	2	0	0	-1	-1	0	0	2	1	2	-1	2	-1	2	2	-1	2	-1	0	0	2	0	-1	0	2	2	0	0	-1	2	-1	-1	2	0	2	-1
S4A603336458	0	-1	2	-1	2	0	2	-1	0	0	0	2	2	2	0	0	2	2	2	0	2	0	0	0	2	2	-1	2	1	2	0	-1	0	2	0	2	0	2	2	0	0	2	-1	2	2	-1	0	2	0
S4A602753700	-1	-1	2	-1	2	-1	2	0	0	0	0	2	2	2	0	-1	2	2	-1	0	2	0	0	0	2	2	2	2	0	2	0	0	-1	2	0	2	0	2	2	0	0	2	0	2	2	2	0	2	-1
S4A602369923	-1	0	2	0	2	2	2	0	0	0	0	2	2	-1	0	0	2	2	2	0	2	0	-1	-1	2	2	-1	2	0	2	-1	-1	0	2	-1	2	0	2	-1	0	0	2	0	2	2	-1	0	2	-1
S4A602190507	-1	0	2	0	2	2	2	0	0	-1	0	2	2	2	0	-1	2	2	2	0	2	0	0	0	2	2	2	2	0	2	-1	0	0	2	0	2	0	2	2	-1	0	-1	0	2	2	2	0	-1	-1
S4A599831341	-1	0	2	0	1	2	2	0	2	0	0	2	2	2	0	-1	2	2	2	0	2	2	0	0	2	2	2	2	0	2	0	0	0	2	0	2	0	2	2	0	0	2	0	2	2	2	0	2	0
S4A599486123	0	0	2	-1	-1	2	2	0	2	-1	0	-1	2	2	-1	-1	2	2	2	0	2	2	0	-1	2	2	2	2	0	2	-1	-1	-1	2	0	-1	0	2	2	0	0	2	0	2	2	2	0	2	0
S4A597887385	0	0	2	0	2	2	2	0	2	0	0	2	2	2	0	0	2	2	2	-1	2	2	0	0	2	2	2	2	0	2	0	0	0	2	0	2	0	2	2	0	0	2	0	2	2	2	0	2	0
S4A597076045	0	0	2	0	1	2	2	1	2	0	0	2	2	2	0	-1	2	2	2	0	2	2	2	0	2	2	2	2	0	0	0	0	0	2	0	2	0	2	2	0	0	2	0	2	-1	2	0	2	0
S4A597058951	0	0	2	0	1	2	2	-1	2	-1	0	2	2	-1	0	0	2	2	-1	0	2	2	2	0	2	2	-1	2	0	0	0	0	-1	2	0	-1	0	2	2	0	0	2	0	2	2	-1	-1	2	-1
S4A595770137	0	-1	2	0	2	2	2	0	2	-1	0	2	2	2	0	0	2	-1	-1	0	2	0	2	2	0	2	-1	2	-1	0	0	0	0	2	0	2	-1	2	2	0	0	2	0	2	1	2	-1	2	0
S4A595649087	0	0	2	0	1	2	2	0	2	-1	0	2	-1	2	0	-1	2	2	2	0	2	1	2	2	0	2	2	2	0	0	0	0	0	2	0	2	0	2	2	0	0	2	0	2	1	2	0	2	0
S4A594421956	0	0	2	0	0	2	2	0	2	0	0	-1	2	-1	0	-1	2	2	-1	0	1	0	0	2	0	2	2	2	-1	-1	0	0	0	2	0	-1	2	-1	2	0	0	2	0	2	2	2	-1	2	0
S4A594352267	-1	0	2	0	0	2	2	-1	2	0	0	2	2	2	0	-1	2	2	-1	0	2	0	-1	2	-1	-1	2	2	2	0	0	-1	0	2	0	2	2	2	2	0	0	2	-1	2	2	-1	-1	-1	0
S4A584530617	0	0	2	0	1	2	2	0	2	0	0	0	2	-1	-1	0	2	2	2	0	1	0	0	2	0	0	2	2	2	-1	-1	0	2	0	-1	2	2	2	2	0	2	2	0	2	-1	-1	0	2	-1
S4A584515096	0	0	2	0	0	2	2	0	2	0	0	0	2	0	0	0	2	2	-1	0	2	0	-1	2	-1	0	2	2	2	-1	2	0	2	0	0	2	2	2	2	0	2	2	0	2	0	2	-1	2	0
S4A583784643	-1	0	2	0	0	2	-1	0	2	0	0	0	-1	0	0	0	-1	-1	2	0	2	0	0	2	0	0	-1	2	2	-1	2	0	2	0	0	2	2	2	-1	0	2	2	0	-1	0	2	0	2	0
S4A551016806	0	0	2	-1	1	2	2	0	2	0	-1	0	2	-1	2	0	2	2	2	-1	2	0	-1	0	0	0	2	-1	2	0	0	-1	2	0	0	2	-1	2	2	-1	2	-1	0	-1	-1	0	0	2	-1
S4A550662166	0	-1	2	0	2	2	2	0	2	0	0	0	2	0	-1	-1	2	2	-1	0	-1	0	0	-1	0	-1	-1	2	-1	-1	0	-1	2	0	0	2	2	2	2	0	2	-1	0	2	2	-1	-1	-1	0
S4A547453181	-1	-1	2	0	0	2	2	0	2	-1	0	0	-1	0	2	0	2	2	2	0	1	0	0	-1	0	0	2	2	-1	-1	0	0	2	0	0	2	2	2	2	0	2	2	0	-1	0	0	0	-1	0
S4A544614494	0	0	2	0	0	2	2	0	2	0	0	0	2	-1	2	2	2	2	2	0	2	0	-1	1	0	0	2	-1	2	0	0	0	2	0	0	2	2	2	2	0	2	2	0	2	0	0	0	2	-1
S4A544614198	0	0	2	0	1	2	2	0	2	0	0	0	-1	0	2	2	2	2	2	0	2	0	0	2	0	-1	2	2	-1	0	0	0	2	0	0	-1	2	2	2	0	2	2	0	2	0	-1	0	2	-1
S4A544070302	0	0	2	0	2	2	2	0	2	-1	0	0	2	0	-1	-1	-1	2	2	-1	2	0	0	2	-1	0	-1	2	2	-1	0	0	2	0	-1	-1	2	2	2	0	2	2	0	2	2	0	0	-1	0
S4A535264466	-1	0	2	0	2	2	2	0	2	0	0	-1	2	-1	2	2	2	-1	2	0	2	-1	0	1	0	0	-1	2	2	0	0	0	2	0	-1	-1	2	2	2	0	2	2	0	-1	-1	0	0	2	-1
S4A534555896	0	0	2	0	0	2	2	0	2	-1	0	2	-1	-1	2	-1	2	2	-1	-1	2	0	0	-1	0	0	2	-1	-1	0	-1	0	0	0	0	-1	-1	2	2	-1	2	2	0	2	2	0	0	2	0
S4A534548008	0	0	2	0	2	2	2	0	2	0	0	2	2	0	2	2	2	2	2	0	2	0	0	1	0	0	2	2	2	0	0	0	2	0	0	2	2	2	2	0	2	2	0	2	1	0	0	2	0
S4A534315647	-1	-1	2	0	0	2	2	0	-1	0	0	2	2	0	2	-1	2	-1	2	-1	-1	-1	0	1	0	0	2	-1	2	-1	-1	0	-1	0	0	2	2	2	2	0	-1	2	-1	2	-1	0	0	2	0
S4A514357223	-1	0	2	0	2	2	2	0	2	0	0	2	2	0	2	2	2	2	2	0	2	0	-1	1	0	0	2	2	2	0	-1	0	2	0	0	2	2	2	2	0	2	2	0	2	0	-1	0	2	0
S4A507588893	0	0	2	0	2	2	2	0	2	0	0	2	2	0	2	2	2	2	2	0	2	0	0	1	0	0	2	2	2	0	0	0	2	0	0	2	2	2	2	0	2	2	0	2	1	1	0	2	0
S4A506375750	0	0	2	0	2	2	2	0	2	0	0	2	2	0	2	2	2	2	2	0	2	0	0	0	0	0	2	2	2	0	0	0	2	0	0	2	2	2	2	0	2	2	0	2	1	0	0	2	-1
S4A497861827	0	0	2	0	2	2	2	0	2	0	0	2	2	0	2	2	2	2	2	0	2	0	0	1	0	0	2	2	2	0	0	0	2	0	0	2	2	2	2	0	2	2	0	2	0	0	0	2	0
S4A495796000	0	0	2	0	2	2	2	0	2	0	0	2	2	0	2	-1	2	2	2	0	2	0	0	1	0	0	2	2	2	0	0	0	2	0	0	2	2	2	2	-1	2	2	0	2	0	0	0	2	0
S4A492995582	-1	-1	2	0	2	2	2	0	2	0	0	-1	-1	0	2	-1	2	2	2	0	2	0	-1	1	-1	0	-1	2	2	0	0	0	2	0	0	2	2	-1	2	0	2	2	0	2	-1	1	0	-1	-1
S4A144066083	-1	0	2	2	2	2	2	0	2	0	0	2	-1	0	2	-1	2	2	2	0	0	0	0	0	-1	-1	-1	2	2	-1	0	-1	2	-1	0	-1	2	2	2	0	2	-1	0	-1	0	0	0	-1	-1
S4A136608286	0	0	2	2	2	1	2	0	2	0	0	2	2	0	2	2	2	-1	2	0	0	0	0	1	0	0	2	2	2	0	0	0	2	2	0	2	2	2	2	0	2	0	0	2	0	0	0	2	0
S4A116608626	0	0	2	2	2	1	2	0	2	0	0	2	2	0	2	2	2	2	2	0	0	0	0	1	0	0	2	2	2	0	0	0	2	2	0	2	2	2	2	0	2	0	0	2	0	0	0	2	0
S4A107983382	0	0	2	2	2	1	-1	0	2	0	0	2	2	0	2	2	2	2	-1	0	0	0	0	1	-1	0	2	-1	2	0	0	0	2	2	0	2	2	2	2	2	2	0	0	-1	-1	0	0	2	-1
S4A96271643	0	0	2	2	2	0	2	0	2	0	0	2	2	0	2	2	2	2	2	0	0	0	0	1	0	0	2	2	2	0	0	0	2	2	0	2	2	2	2	2	2	0	0	2	0	0	0	2	0
S4A89678827	0	0	2	2	2	2	2	0	2	0	0	2	0	-1	2	2	-1	2	2	0	2	0	0	0	0	-1	2	2	2	-1	0	0	2	2	0	2	2	2	2	2	2	0	0	-1	1	0	-1	2	-1
S4A87391354	0	0	2	-1	2	2	2	-1	2	0	0	2	0	-1	-1	-1	2	-1	2	0	2	0	-1	0	-1	0	-1	2	2	-1	0	0	-1	-1	0	2	2	2	2	2	-1	0	0	2	0	-1	0	2	-1
S4A71167300	-1	0	2	2	2	2	2	0	2	0	0	2	0	0	2	-1	2	2	2	0	2	0	0	1	0	0	2	2	2	0	0	0	2	2	0	2	2	2	2	2	2	0	0	2	1	0	0	2	0
S4A67185328	0	0	2	2	2	2	2	0	2	0	0	2	0	0	2	2	2	2	2	0	2	0	0	1	0	0	2	2	2	0	0	0	2	2	0	2	2	2	2	2	2	0	0	2	1	0	0	2	0
S4A60680671	0	0	2	2	2	2	2	0	2	0	-1	2	0	0	-1	2	2	-1	2	0	2	0	0	2	2	0	2	2	2	0	0	-1	2	2	0	2	2	2	-1	2	2	0	0	2	0	0	0	2	0
S4A59943607	0	0	2	2	2	2	2	0	2	-1	0	2	-1	0	2	-1	2	2	-1	0	2	0	0	0	-1	0	2	2	-1	0	-1	0	2	2	0	2	2	2	2	2	-1	0	0	2	-1	-1	0	2	0
S4A59375227	0	-1	2	2	2	2	2	0	2	0	-1	2	0	-1	2	2	2	2	2	0	2	0	0	1	2	0	2	2	2	0	-1	0	2	2	0	2	2	2	2	2	2	0	-1	2	-1	-1	0	2	0
S4A59334937	0	0	2	2	2	2	2	0	2	0	0	2	0	0	2	2	2	2	2	0	2	0	0	1	2	0	2	2	2	0	0	0	2	2	0	2	2	2	2	2	2	0	0	2	0	0	0	2	0
S4A55574485	0	0	2	2	2	2	2	0	2	0	0	2	0	0	2	2	2	2	2	0	2	0	0	1	0	0	2	2	2	0	0	0	2	2	0	2	2	2	2	2	2	0	0	2	0	0	0	2	0
S4A51080664	0	0	2	2	2	2	2	-1	2	0	0	2	0	-1	2	-1	2	2	2	-1	2	0	-1	2	2	0	2	2	2	-1	0	0	2	2	0	2	2	2	2	2	-1	0	0	2	0	0	0	2	0
S4A47136161	-1	0	2	2	2	2	2	0	2	0	0	2	0	0	2	2	2	2	2	0	2	2	0	-1	2	0	2	-1	2	0	0	0	2	2	0	2	2	2	2	2	2	0	0	2	0	0	0	2	0
S4A47134403	-1	0	2	2	2	2	2	-1	2	0	-1	2	0	-1	2	2	2	2	2	0	2	2	-1	2	2	0	2	2	-1	0	-1	0	2	2	0	2	2	2	2	2	2	0	0	2	0	2	-1	2	-1
S4A47132413	0	0	2	2	2	2	2	0	2	0	0	2	0	0	2	2	2	2	2	-1	2	2	0	2	2	0	2	2	2	0	0	0	2	2	0	2	2	2	2	2	-1	0	0	2	-1	0	0	2	0
S4A47106691	0	0	2	2	2	2	2	0	2	0	0	2	0	0	2	2	2	2	2	0	2	2	0	2	2	0	2	2	2	0	0	0	2	2	0	2	2	2	2	2	2	0	0	2	0	-1	0	2	0
S4A45372044	0	0	2	2	2	2	2	0	2	2	0	2	0	0	2	2	2	2	2	0	2	2	0	2	2	0	2	2	2	0	0	0	2	2	0	0	2	2	2	2	2	0	0	2	2	0	0	2	0
S4A40197233	-1	0	2	2	2	2	2	0	2	2	0	2	0	0	2	2	2	2	2	0	2	2	-1	2	2	0	-1	2	2	0	0	0	2	2	0	-1	2	2	2	2	2	0	0	2	2	2	-1	2	0
S4A39585238	0	0	2	2	2	2	2	0	2	2	0	2	0	0	2	2	2	2	2	0	2	2	0	2	2	0	2	2	2	0	0	0	2	2	0	0	2	2	2	2	2	0	0	2	2	0	0	2	0
S4A37907296	-1	0	2	2	0	2	2	0	2	2	0	2	0	0	2	0	2	2	2	0	2	0	0	2	2	0	2	2	2	0	0	0	2	2	0	0	2	2	2	2	2	0	0	2	2	0	-1	2	0
S4A26880679	2	2	2	2	0	2	1	0	2	-1	0	2	2	0	2	-1	2	2	2	2	2	0	2	0	2	1	-1	0	2	0	2	0	2	2	0	0	2	2	2	2	2	0	0	2	2	0	0	2	0
S4A20260044	2	2	2	2	0	2	2	0	2	0	0	2	2	0	2	0	2	2	2	2	2	1	2	0	2	0	2	0	2	0	2	0	2	2	0	2	2	2	2	2	0	0	0	2	2	0	0	2	0
S4A17889491	2	2	2	2	0	2	2	0	2	0	0	2	2	-1	2	0	2	2	2	-1	2	1	2	0	2	0	2	0	2	0	-1	0	-1	2	0	2	2	2	2	2	0	-1	0	2	2	0	-1	2	0
S4A17844536	2	2	2	2	0	2	2	0	2	0	0	2	-1	0	2	0	2	2	2	2	2	1	2	0	2	0	2	0	2	0	2	0	2	2	0	2	2	2	2	2	0	0	0	-1	2	0	0	2	0
S4A7176912	2	2	2	0	0	2	2	0	2	2	0	2	2	0	2	0	2	-1	2	2	2	2	2	0	2	0	2	0	2	0	2	0	2	2	0	2	0	2	2	2	0	0	0	2	2	0	2	2	0
S4A7070851	2	2	2	0	0	2	2	0	2	2	0	2	2	0	-1	-1	2	-1	2	2	2	2	2	0	2	0	2	0	2	0	2	0	2	2	0	2	0	2	2	2	0	0	0	2	2	0	2	2	0
S4A4920396	-1	2	2	2	0	2	2	0	2	-1	0	2	2	0	2	-1	2	1	-1	2	2	2	2	0	2	0	2	0	2	0	2	-1	2	2	0	2	0	0	2	-1	0	0	0	2	-1	-1	2	-1	-1
S4A3872787	2	2	2	2	0	2	0	0	2	2	0	2	2	0	1	0	2	-1	2	2	2	2	2	0	2	0	2	0	2	0	2	0	-1	2	0	2	0	0	2	2	0	0	0	2	2	0	2	2	-1
S4A3360604	2	1	2	2	0	2	0	0	2	2	0	2	2	0	1	0	2	0	2	2	2	2	2	0	2	0	2	0	2	0	2	0	2	2	0	-1	0	0	2	2	0	0	0	2	2	0	2	2	0
S4A3152193	-1	2	0	2	0	2	0	-1	2	2	0	2	2	0	0	0	2	0	2	2	2	2	-1	0	2	0	-1	0	2	0	2	0	2	2	-1	2	0	0	2	2	0	0	0	2	2	-1	2	2	0
[truncated: 296 more columns]

## Sheet: 5A
S5A709760677	2	2	1	0	2	0	0	2	0	2	0	0	2	0	0	2	0	0	2	0	2	0	-1	2	2	0	0	0	0	0	0	0	0	2	2	0	0	2	0	2	-1	2	2	0	2	0	-1	0	2
S5A708289985	2	2	1	0	2	0	0	2	0	2	0	0	2	0	0	2	0	0	2	0	2	0	2	2	2	0	0	0	0	0	0	0	0	2	2	0	0	2	0	2	2	2	2	0	2	0	-1	0	2
S5A706065949	2	2	1	0	2	0	2	2	0	2	0	0	2	0	0	2	0	0	2	0	2	0	2	2	2	2	0	0	0	0	0	0	0	2	2	0	0	2	0	2	2	2	2	0	2	0	0	0	2
S5A705293051	2	2	1	0	2	0	2	2	0	2	0	0	2	0	0	2	0	0	2	0	2	0	2	2	2	2	0	0	0	0	0	0	0	2	2	0	0	2	0	2	2	2	2	0	2	0	0	0	2
S5A702860150	2	2	1	0	2	0	2	2	0	2	0	0	2	0	0	2	0	0	2	0	2	0	2	2	2	2	0	0	0	0	0	0	0	2	2	0	0	2	0	0	2	2	2	0	2	0	0	0	2
S5A702692253	2	2	1	0	2	0	2	2	0	-1	0	0	2	0	0	2	0	0	2	0	2	0	1	2	2	2	0	0	0	0	0	0	0	2	2	0	0	2	0	0	2	2	2	0	2	0	0	0	-1
S5A702633870	2	2	1	0	2	0	2	2	0	2	0	0	2	0	0	2	0	0	2	0	2	0	2	2	2	2	0	0	0	0	0	0	1	2	2	0	0	2	0	0	2	2	2	0	2	0	-1	0	2
S5A702477666	2	2	1	0	2	0	0	2	0	2	0	0	2	0	0	2	0	0	2	0	2	0	2	2	2	2	0	0	0	0	0	0	0	2	2	0	0	2	0	0	2	2	2	0	2	0	0	0	2
S5A702132321	2	2	1	0	2	0	0	2	0	2	0	0	2	0	0	2	0	0	2	0	2	0	2	2	2	2	0	0	0	0	0	0	0	2	2	0	0	2	0	0	2	2	2	0	2	0	-1	0	2
S5A699851005	2	2	1	0	2	0	0	-1	0	2	0	-1	2	0	0	2	0	-1	-1	0	2	0	-1	-1	2	-1	0	0	-1	0	-1	0	0	-1	2	-1	0	2	0	0	2	2	2	0	2	0	0	-1	2
S5A699797574	2	2	1	0	2	0	0	2	0	2	0	0	2	0	0	2	0	0	2	0	2	0	2	2	2	2	0	0	0	0	0	0	0	2	2	0	0	2	0	0	2	2	2	0	2	0	0	0	2
S5A697585062	2	2	2	0	2	0	0	2	0	2	0	0	2	2	0	-1	0	0	2	0	0	2	2	2	2	2	0	0	0	0	0	0	2	2	0	-1	0	2	0	0	2	2	2	0	2	-1	0	0	-1
S5A693326887	2	2	1	0	2	0	0	2	0	2	-1	0	2	2	0	2	0	0	2	0	0	2	2	2	2	2	0	0	-1	0	0	0	2	2	0	0	0	2	0	0	2	2	2	0	2	0	0	0	2
S5A691531434	2	2	1	-1	2	0	0	2	0	-1	0	0	2	2	0	-1	0	0	2	0	0	2	-1	2	2	2	0	0	-1	0	0	0	0	2	0	0	0	2	0	0	2	2	2	-1	0	0	0	0	2
S5A690406723	2	2	1	0	2	0	0	2	0	2	0	0	2	2	0	-1	0	0	2	0	0	2	2	2	2	-1	0	0	0	0	-1	0	0	2	0	-1	0	2	0	0	2	-1	2	0	0	0	0	-1	-1
S5A689600309	2	2	1	0	2	0	0	2	0	2	0	0	2	2	0	-1	0	0	2	0	0	2	2	2	2	2	0	0	0	0	0	0	-1	2	0	0	0	2	0	0	2	2	0	0	-1	0	0	0	2
S5A689416848	2	2	1	0	2	0	0	2	0	2	0	0	2	2	0	2	0	0	2	0	0	2	2	2	2	2	0	0	0	0	0	0	0	2	0	0	0	2	0	0	2	2	0	0	0	1	0	0	2
S5A689199932	-1	2	1	-1	2	-1	0	2	0	2	0	-1	2	2	0	-1	0	0	-1	-1	0	2	2	2	-1	2	-1	0	0	-1	0	0	0	2	0	-1	0	2	0	0	2	-1	0	0	-1	0	0	-1	-1
S5A688424641	2	-1	1	0	-1	0	0	2	0	-1	0	0	2	-1	0	2	2	0	-1	0	0	2	2	2	2	2	0	0	0	0	0	0	0	2	0	-1	0	2	0	0	2	2	0	0	0	0	0	0	2
S5A688302437	2	2	1	0	2	0	0	2	0	0	0	0	2	2	0	2	2	0	2	0	0	2	2	2	2	2	0	0	0	0	0	0	0	2	0	0	0	2	0	0	2	2	0	0	0	0	0	0	2
S5A687882443	2	2	-1	0	-1	0	0	2	0	-1	0	0	2	-1	0	2	2	0	2	0	0	2	1	2	2	2	-1	0	0	0	-1	0	0	-1	0	-1	0	2	0	0	2	2	0	-1	0	0	0	-1	2
S5A685068591	2	2	1	0	2	0	0	2	-1	0	0	0	2	2	0	2	2	0	2	0	0	2	2	2	2	2	0	0	0	0	0	0	0	2	0	0	0	2	0	0	2	2	0	0	0	0	0	0	-1
S5A684942630	2	2	1	0	2	0	0	2	0	0	0	0	2	2	0	2	2	0	2	0	0	2	2	2	2	2	0	0	0	0	0	0	0	2	0	0	0	2	0	0	2	2	0	0	0	0	0	0	2
S5A680725165	2	2	2	2	2	0	0	2	0	0	0	0	2	2	1	2	2	0	2	0	0	2	2	2	0	2	0	0	0	0	0	0	0	2	-1	0	0	2	0	0	2	2	0	0	-1	0	0	0	-1
S5A680724549	2	2	2	2	2	0	0	2	0	0	0	0	2	2	1	2	2	0	2	0	0	2	2	2	0	2	0	0	0	0	0	0	0	2	0	0	0	2	0	0	2	2	0	0	0	0	0	0	2
S5A680629507	2	2	2	2	2	0	0	2	0	0	0	0	2	2	1	2	2	0	2	0	0	2	2	-1	0	2	-1	0	0	0	0	0	0	2	0	-1	0	2	0	0	2	2	0	0	0	0	0	0	2
S5A680219223	2	2	2	2	2	0	0	2	0	0	0	0	2	2	1	2	2	0	2	0	0	2	2	2	0	2	0	0	0	0	0	0	0	2	0	0	0	2	0	0	2	2	0	0	0	0	0	0	2
S5A679798468	2	2	-1	2	2	0	-1	2	0	0	0	0	2	-1	-1	-1	-1	-1	2	0	0	2	2	-1	-1	-1	0	0	0	0	0	0	0	2	0	0	0	2	0	0	2	-1	0	-1	0	0	-1	0	2
S5A678624236	-1	2	2	2	2	0	0	2	0	0	0	0	2	2	1	2	2	0	2	0	0	2	2	2	0	2	-1	-1	0	0	0	0	0	2	0	0	0	2	0	0	2	2	0	0	0	0	0	0	2
S5A678556789	2	2	2	2	2	0	0	-1	0	-1	0	0	2	2	1	2	2	0	2	0	0	2	-1	2	0	2	0	0	0	0	0	0	0	2	0	-1	0	2	0	0	2	-1	0	-1	-1	0	0	0	-1
S5A678232514	2	2	2	1	2	0	0	2	0	0	0	0	2	2	1	2	2	-1	2	0	0	2	2	-1	0	2	0	0	0	0	0	0	0	2	0	0	0	2	0	0	2	2	0	0	0	0	0	0	2
S5A677743402	2	2	2	2	2	0	0	2	0	-1	0	0	2	2	1	2	2	0	2	0	2	-1	2	2	0	2	0	0	0	0	0	0	0	2	0	0	0	2	0	0	2	-1	0	0	0	-1	0	0	2
S5A677449136	-1	2	2	2	-1	0	0	2	0	0	0	0	2	2	2	-1	2	-1	2	0	2	2	2	2	0	2	0	-1	-1	0	-1	0	0	2	0	0	0	-1	0	0	-1	-1	0	0	0	0	0	0	2
S5A675808287	2	2	2	2	2	0	0	2	0	0	0	0	2	-1	1	-1	2	0	2	0	2	2	2	2	-1	2	-1	-1	-1	0	0	0	0	2	-1	-1	0	2	0	0	2	2	-1	-1	0	0	0	0	-1
S5A674593761	2	2	2	2	2	0	0	2	0	0	0	0	2	2	0	1	2	-1	2	0	2	2	2	2	0	2	0	0	0	0	0	0	0	2	0	0	0	2	0	0	2	2	0	0	0	-1	0	0	2
S5A673550305	-1	2	2	2	-1	0	0	2	0	0	-1	0	2	2	0	-1	-1	0	2	0	2	2	2	-1	0	2	0	-1	0	0	-1	0	-1	2	0	0	0	2	0	0	2	2	0	-1	0	0	0	0	-1
S5A673512961	2	2	2	-1	2	0	0	-1	0	0	0	-1	2	2	2	-1	2	0	2	0	2	2	2	2	-1	2	-1	-1	0	0	0	0	-1	2	0	0	0	2	0	0	-1	2	0	0	0	0	-1	0	-1
S5A666860983	0	2	2	2	2	0	0	2	0	0	2	0	2	2	2	2	0	0	2	0	2	2	2	2	0	2	0	0	0	0	0	0	0	2	0	0	0	2	0	0	2	2	0	1	0	0	0	0	2
S5A666727223	0	-1	2	-1	2	-1	0	2	0	-1	2	0	2	2	2	-1	0	-1	2	0	2	2	2	2	0	2	-1	0	-1	0	0	0	0	2	0	0	0	2	0	0	2	-1	0	2	0	-1	0	0	-1
S5A666705231	0	2	2	2	2	0	0	2	0	0	2	0	2	2	2	2	0	0	-1	0	2	2	2	2	0	2	0	0	0	0	0	0	1	2	0	0	0	2	0	0	2	2	0	2	0	-1	0	0	2
S5A666702194	-1	2	2	2	2	0	0	-1	0	0	2	0	-1	-1	-1	2	0	0	2	0	2	-1	-1	2	0	-1	0	0	-1	0	0	0	1	2	0	0	0	2	0	0	-1	2	0	0	0	2	-1	0	-1
S5A666524605	0	2	2	2	2	0	0	2	0	0	2	0	2	2	2	-1	0	-1	2	0	2	2	2	2	0	2	0	0	-1	-1	-1	0	0	2	0	0	0	2	0	0	2	2	0	2	0	0	-1	0	2
S5A666106484	0	2	2	2	2	0	0	2	0	0	2	0	2	2	2	2	0	0	-1	0	2	2	2	2	0	2	0	0	0	0	0	0	0	-1	0	0	0	2	0	0	2	1	0	0	2	0	0	0	2
S5A665978592	0	2	2	2	2	0	0	2	0	0	-1	-1	2	-1	2	2	0	-1	-1	0	2	2	2	2	0	2	0	0	0	0	0	0	0	2	0	0	0	2	0	0	2	2	0	2	2	0	0	-1	2
S5A665894913	0	2	2	2	2	0	0	2	0	0	2	0	2	2	2	2	0	0	2	0	2	2	2	2	0	2	0	0	0	0	0	0	2	2	0	0	0	2	0	0	2	2	0	1	2	0	0	0	2
S5A665890655	0	2	2	2	2	0	0	2	0	0	2	0	2	2	-1	2	0	0	-1	-1	2	2	2	2	0	2	-1	0	-1	0	-1	0	-1	2	0	0	0	-1	0	0	0	2	0	1	2	0	0	0	-1
S5A665762261	0	2	2	2	2	0	0	2	0	0	2	0	2	2	2	2	0	2	2	2	2	2	2	2	0	2	0	0	0	0	0	0	0	2	0	0	0	2	0	0	2	2	0	1	2	0	0	0	2
S5A663721338	0	-1	2	2	2	0	0	2	0	0	2	0	2	2	2	2	0	2	2	2	2	2	2	2	0	2	0	2	0	0	0	0	0	2	0	0	0	2	0	0	2	2	0	-1	2	0	0	0	2
S5A663340604	0	2	2	2	2	0	0	2	0	0	2	0	2	2	2	2	0	2	2	2	2	2	2	2	0	2	0	2	0	0	0	0	0	2	0	0	0	2	0	0	2	2	0	1	2	0	0	0	2
S5A662727295	0	2	2	2	-1	0	-1	2	0	-1	2	0	2	2	2	2	0	2	2	2	2	2	2	2	-1	2	-1	-1	0	0	0	0	0	2	-1	-1	0	2	0	0	2	2	0	0	2	0	0	-1	-1
S5A662450758	-1	-1	2	2	2	0	0	2	0	-1	2	0	-1	2	2	-1	0	2	-1	2	2	2	2	2	0	2	0	-1	0	-1	0	0	0	-1	-1	0	0	2	0	-1	-1	2	0	2	2	-1	0	0	-1
S5A660654443	-1	2	2	2	2	0	0	2	0	0	2	0	2	2	2	-1	0	2	2	2	2	2	2	2	0	2	0	2	0	0	0	0	0	0	0	0	0	2	0	0	2	2	0	1	2	0	0	-1	-1
S5A657992033	0	-1	2	2	-1	2	0	2	0	-1	2	0	2	2	2	2	0	2	2	2	2	2	2	2	0	2	-1	2	0	0	0	0	0	0	0	0	0	2	0	0	2	2	0	0	2	-1	2	0	-1
S5A653294814	0	2	2	2	2	2	0	2	0	0	2	0	2	2	2	2	0	2	2	0	2	2	2	2	0	2	0	2	0	0	0	0	0	0	2	0	0	2	2	2	2	2	0	0	2	0	2	0	2
S5A651539595	0	2	2	2	2	2	0	2	0	-1	2	2	2	2	2	2	0	2	-1	0	2	2	2	2	0	2	0	2	0	0	0	0	0	0	2	0	0	2	2	-1	2	2	0	-1	2	1	0	0	2
S5A649502546	0	2	2	2	2	2	0	2	0	0	2	2	2	2	2	2	0	2	2	0	2	2	2	2	0	2	-1	2	0	0	0	0	0	0	2	0	0	2	2	0	2	2	0	0	2	0	0	0	2
S5A640307765	0	1	2	2	2	2	0	2	0	2	2	2	2	2	0	2	0	2	2	0	1	2	2	0	0	2	0	0	0	0	0	0	0	0	2	0	0	0	2	0	2	2	0	0	0	0	2	0	2
S5A636959783	0	2	2	2	2	2	0	2	0	2	2	2	2	2	0	2	0	2	2	0	2	2	2	0	0	2	0	0	0	0	0	0	0	0	2	0	0	0	2	0	2	2	0	0	0	0	2	0	2
S5A630857678	0	2	2	2	2	2	0	2	0	-1	2	2	2	2	0	2	2	2	2	0	2	2	2	0	-1	0	-1	-1	-1	0	0	0	-1	2	2	-1	0	0	2	0	2	2	0	0	0	-1	-1	0	2
S5A623215073	0	2	2	2	2	2	2	2	0	2	2	-1	2	2	0	2	2	2	2	0	2	2	-1	0	0	0	0	0	0	0	0	0	-1	2	2	0	0	0	2	0	2	2	1	0	0	0	2	0	-1
S5A619503648	0	2	2	2	2	2	2	2	0	2	2	2	2	2	0	2	2	2	2	0	2	2	2	0	0	0	0	0	0	0	0	0	0	2	2	0	0	0	2	0	2	2	1	0	0	0	2	0	2
S5A619468657	0	2	2	2	2	2	2	2	0	2	2	2	2	2	0	2	2	2	2	0	2	2	2	0	0	0	0	0	0	0	0	0	0	2	2	0	0	0	2	0	2	2	1	0	0	0	2	0	2
S5A617920640	0	2	2	2	2	2	2	2	0	2	2	2	-1	2	0	2	2	2	2	0	2	2	2	0	0	0	0	0	-1	0	0	0	0	2	2	0	0	0	2	0	2	2	1	0	0	0	2	0	-1
S5A617251477	0	2	2	2	2	2	2	2	0	2	2	2	2	2	0	2	2	2	2	0	2	2	2	0	0	0	0	0	0	0	0	0	0	2	2	0	0	0	2	0	2	2	1	0	0	0	2	0	2
S5A617174388	0	2	2	2	2	2	2	2	0	2	2	2	2	2	0	2	2	2	2	0	2	2	2	0	0	0	0	0	0	0	0	0	0	2	2	0	0	0	2	0	2	2	2	-1	0	0	2	0	2
S5A616527775	-1	2	2	2	2	2	2	2	0	2	2	2	2	2	0	2	2	-1	2	0	2	2	2	0	-1	0	0	-1	0	0	0	0	0	2	2	0	0	0	2	0	2	2	2	0	0	0	2	0	-1
S5A615915117	0	-1	2	-1	2	2	2	2	0	2	2	2	2	-1	0	2	2	-1	2	0	2	2	2	0	0	0	-1	0	0	0	0	0	0	2	2	0	0	0	2	0	2	2	2	0	-1	0	-1	0	-1
S5A611568887	0	2	2	2	2	2	2	2	0	2	2	2	2	2	-1	2	2	2	2	0	2	2	2	0	0	0	0	0	-1	0	0	0	0	2	2	-1	0	0	2	1	2	2	1	0	0	0	2	0	2
S5A609289878	-1	2	2	2	2	2	2	2	0	2	2	2	2	2	0	2	2	2	2	0	2	2	2	0	0	0	0	1	0	0	0	0	0	2	2	2	0	0	2	0	2	2	1	0	0	0	2	0	-1
S5A608968145	0	2	2	2	2	2	2	2	0	-1	2	2	2	2	0	2	2	2	2	0	2	2	2	0	0	0	0	0	0	0	0	0	0	2	1	2	0	0	2	0	2	2	2	0	0	0	2	0	2
S5A608879295	0	2	2	2	2	2	2	2	0	2	2	2	2	2	0	2	2	2	2	0	2	2	1	0	0	0	0	0	0	0	0	-1	1	2	2	2	0	0	2	0	2	2	1	0	0	-1	2	0	2
S5A608668614	-1	2	2	-1	2	2	2	-1	0	-1	2	-1	2	2	0	-1	2	-1	-1	0	2	2	2	-1	0	0	-1	-1	-1	0	-1	0	0	2	2	-1	0	0	2	0	2	2	0	0	-1	0	-1	0	-1
S5A608836986	-1	2	2	2	2	2	2	2	0	2	2	2	2	2	0	2	2	-1	2	0	2	2	2	0	0	0	0	0	0	0	0	0	0	2	1	2	0	0	2	0	2	2	2	0	-1	0	2	0	2
S5A604123689	-1	2	2	2	2	2	2	2	0	2	2	2	2	2	0	-1	2	2	2	0	0	0	2	0	0	0	0	0	0	0	0	0	0	2	2	2	0	0	2	0	2	2	2	0	0	0	2	0	-1
S5A602433104	-1	2	2	2	2	2	2	1	0	2	2	2	2	2	0	2	2	2	-1	0	0	0	2	0	0	0	0	0	0	0	0	0	0	2	2	2	0	0	2	-1	2	2	2	0	0	0	2	0	2
S5A599477068	0	-1	2	2	2	2	2	2	0	2	2	2	2	2	0	2	2	-1	2	0	0	0	2	0	0	0	0	0	0	0	0	0	0	2	2	2	0	0	2	0	2	2	0	0	2	0	2	0	-1
S5A598675461	0	0	2	2	2	2	2	2	0	2	2	2	0	2	0	2	2	2	-1	0	0	0	2	0	2	0	0	0	0	0	0	0	0	2	2	2	0	0	2	0	2	2	0	0	2	0	2	0	-1
S5A597660738	0	0	0	2	2	2	2	2	0	2	2	2	0	2	0	2	2	2	2	0	0	0	2	0	2	0	0	0	0	0	0	0	0	2	2	2	0	0	2	0	2	2	2	0	0	2	2	0	0
S5A595373329	-1	0	0	0	2	2	2	2	0	2	2	2	0	2	0	2	2	-1	2	0	2	0	-1	0	2	0	-1	1	0	0	0	0	-1	2	2	2	0	0	2	0	2	2	2	0	0	2	2	0	0
S5A594441053	-1	0	0	0	2	-1	2	2	0	2	2	2	2	2	0	-1	2	2	2	0	2	0	2	-1	2	0	0	-1	0	0	-1	0	0	2	-1	-1	0	0	2	0	2	2	-1	0	-1	-1	2	-1	0
S5A594351135	0	1	0	0	2	2	2	2	0	2	2	2	2	2	0	2	2	2	2	0	2	0	2	0	2	0	0	0	0	0	0	0	0	2	2	2	0	0	2	0	2	2	2	0	0	2	2	0	0
S5A589302806	1	0	0	0	-1	2	2	2	2	-1	2	2	2	0	0	-1	0	-1	2	0	2	0	-1	0	-1	2	0	-1	0	0	0	0	-1	2	2	0	0	0	2	0	2	0	2	0	0	2	0	0	-1
S5A589123356	0	0	0	0	2	2	2	2	2	2	2	2	2	0	0	-1	0	2	2	0	2	0	2	0	2	2	0	2	0	-1	0	0	0	2	2	0	0	0	2	0	2	0	2	0	-1	2	0	0	-1
S5A588852714	0	1	0	0	2	2	2	2	2	2	2	2	2	0	0	2	0	2	2	0	2	0	2	0	2	2	0	2	0	0	0	0	0	2	2	0	0	0	2	0	2	0	2	0	0	2	0	0	0
S5A588761925	-1	0	0	0	2	2	2	2	2	2	2	2	2	0	0	2	0	2	2	0	2	0	2	0	2	2	0	2	0	0	0	0	0	2	2	0	0	0	2	0	2	0	2	0	0	2	-1	0	0
S5A586669400	0	-1	0	0	-1	2	2	2	2	-1	-1	2	2	0	0	2	0	2	2	0	2	0	2	0	2	2	0	2	0	0	-1	0	0	2	2	-1	0	0	2	0	2	0	2	-1	0	-1	0	0	-1
S5A586148137	-1	-1	0	1	2	2	2	2	2	2	2	2	2	0	0	2	0	2	2	0	2	0	2	0	2	2	2	2	0	-1	0	0	0	2	2	0	0	0	2	0	2	0	2	0	-1	2	0	0	-1
S5A585454660	0	0	0	0	2	2	2	2	2	2	2	2	2	0	0	2	0	2	2	0	2	0	2	0	2	2	0	2	0	0	0	0	0	2	2	0	0	0	2	0	2	0	2	0	0	2	0	0	0
S5A585223506	0	1	0	-1	2	2	2	2	2	2	2	2	2	0	0	2	0	2	2	0	2	0	2	0	2	2	0	2	0	0	0	0	-1	2	2	0	0	-1	2	0	2	0	2	0	0	2	0	1	0
S5A584615768	-1	1	1	0	2	2	2	2	2	-1	2	2	2	0	0	2	0	-1	-1	0	2	0	2	0	2	2	0	2	0	0	0	0	0	2	2	-1	1	1	2	0	2	0	2	2	-1	2	0	-1	0
S5A584599065	0	0	0	0	2	2	2	2	2	2	2	2	2	0	0	2	0	2	2	0	2	0	2	0	2	2	0	2	0	0	0	0	0	2	2	0	0	0	2	0	2	0	2	0	0	2	0	0	0
S5A577793278	0	0	0	0	2	2	2	2	2	2	2	2	2	0	0	2	0	2	0	0	2	0	2	0	2	2	0	2	0	0	2	0	0	2	2	0	0	0	2	0	2	2	2	0	0	2	2	0	-1
S5A576584469	0	0	0	0	2	2	2	2	2	2	2	2	2	0	0	2	0	2	0	0	2	0	2	0	2	2	0	2	0	0	2	0	0	2	2	0	0	0	2	0	2	0	2	0	0	2	2	0	0
S5A576581430	-1	0	0	0	2	2	2	2	2	-1	2	2	2	0	0	2	0	-1	2	0	2	0	2	0	2	2	0	2	0	0	2	0	0	2	2	0	0	0	2	0	2	0	2	0	0	2	2	0	-1
S5A576114394	0	0	0	0	2	2	2	2	2	2	2	2	2	0	0	2	0	2	0	0	1	0	2	0	2	2	0	2	0	0	2	0	0	2	2	0	0	0	2	0	2	0	2	0	0	2	2	0	0
S5A575703127	0	0	0	0	2	2	2	2	2	2	2	2	2	0	0	2	0	2	0	0	2	0	2	0	2	2	0	2	0	0	2	0	0	2	2	0	0	0	2	0	2	0	2	0	0	2	2	0	0
S5A575394725	0	0	0	0	-1	2	2	2	2	2	2	2	2	0	0	-1	0	-1	0	0	2	0	-1	0	2	2	-1	2	-1	0	2	0	0	2	2	-1	0	-1	2	0	2	0	-1	-1	2	2	2	0	0
S5A575328171	0	0	0	0	2	2	2	2	2	2	2	2	2	0	0	2	0	2	0	0	2	0	2	0	2	2	0	2	0	0	2	0	0	2	2	0	0	0	2	0	2	0	2	0	0	2	2	0	0
S5A575263242	-1	0	0	0	2	2	2	2	2	2	2	2	2	-1	0	2	0	0	0	0	2	0	2	0	2	2	0	2	0	0	2	0	0	2	2	0	0	2	2	0	2	0	2	0	0	2	2	0	0
S5A575237656	0	-1	0	0	2	2	2	2	2	2	2	2	2	0	0	2	0	0	0	0	2	0	2	0	2	2	0	2	0	0	2	0	0	2	2	0	0	2	2	0	2	0	2	0	0	2	2	0	0
S5A573654622	0	0	0	0	2	2	2	2	2	2	2	2	2	0	0	2	0	0	0	1	2	0	2	0	2	2	0	2	0	0	2	0	0	2	2	0	0	2	2	0	2	0	2	0	0	2	2	0	0
S5A571709315	0	0	0	0	2	2	2	2	2	2	2	2	2	0	0	2	0	0	0	0	2	0	2	0	2	2	0	2	0	0	2	0	0	2	2	0	0	2	2	0	2	0	2	0	0	2	2	0	0
S5A570722101	0	0	0	0	2	2	2	2	2	2	2	2	2	0	0	2	0	0	0	0	2	0	2	0	-1	2	0	2	0	0	2	0	0	2	2	0	0	2	0	0	2	0	2	0	0	2	2	0	0
S5A570718644	0	0	-1	0	2	2	2	-1	2	-1	2	2	2	0	0	2	0	0	-1	-1	2	0	2	0	2	2	-1	2	0	0	2	0	0	2	2	0	0	2	0	-1	2	0	2	0	0	-1	2	0	-1
S5A570528231	0	0	0	0	2	2	2	2	2	2	2	2	2	0	0	2	0	0	0	0	2	0	1	0	2	2	-1	2	0	0	2	0	0	2	2	0	0	2	0	0	2	0	2	0	0	2	2	0	0
S5A570527437	-1	0	0	0	2	2	2	2	2	2	2	2	2	0	0	2	0	0	0	0	2	0	2	0	2	2	0	2	0	0	2	0	0	2	2	0	0	2	0	0	2	0	2	0	0	2	2	0	-1
S5A569871691	0	0	0	0	2	2	2	2	2	-1	2	2	2	0	0	-1	0	0	0	0	2	0	-1	-1	-1	2	0	-1	0	0	-1	0	0	2	0	0	0	2	0	-1	2	-1	2	0	-1	-1	2	0	0
S5A569660204	0	0	0	0	2	2	2	2	2	-1	2	2	2	0	0	2	0	0	0	0	2	2	2	0	2	2	-1	2	0	0	2	0	-1	2	0	0	0	2	0	0	2	0	2	0	0	2	2	0	0
S5A569183133	0	0	0	0	2	2	2	2	2	2	2	2	2	0	0	2	0	0	0	0	2	2	2	0	2	2	0	2	0	0	2	0	0	2	0	0	0	2	0	0	2	0	2	0	0	2	2	0	0
S5A568889744	0	0	0	0	2	2	2	-1	2	-1	2	2	2	0	0	2	0	0	0	0	2	2	2	0	2	2	0	2	0	0	2	0	0	2	0	0	0	2	0	0	2	0	2	0	-1	-1	2	0	0
S5A568799508	0	0	0	0	2	2	2	2	2	2	2	2	2	0	0	2	0	-1	0	0	2	2	-1	0	2	2	0	2	0	0	2	0	0	2	0	0	0	2	0	-1	2	0	2	0	-1	2	2	0	0
S5A568360647	0	0	0	0	2	2	2	2	2	2	2	2	2	0	0	2	0	0	0	0	2	2	2	0	2	2	0	2	0	0	2	0	0	2	0	0	0	2	0	0	2	0	2	0	0	2	2	0	0
S5A568046700	0	0	0	0	2	2	2	2	2	2	2	2	2	0	0	2	0	0	0	0	2	2	1	0	2	2	0	2	0	0	2	0	0	2	0	0	0	2	0	0	2	0	2	0	0	2	2	0	0
S5A566773120	0	0	0	0	2	2	2	2	2	2	-1	2	-1	0	0	2	0	-1	-1	0	2	2	2	0	2	2	0	2	0	-1	0	0	0	0	0	0	-1	2	-1	0	-1	0	2	-1	0	-1	2	0	0
S5A566169790	0	0	0	0	2	2	2	2	-1	2	2	2	2	0	0	-1	0	-1	0	0	2	2	2	0	2	2	0	2	0	0	0	0	0	-1	0	0	0	2	0	-1	2	0	2	0	0	2	2	0	0
S5A565896245	0	0	0	0	2	2	2	2	2	-1	2	-1	-1	0	0	2	0	0	0	0	2	2	-1	0	-1	2	0	-1	-1	-1	-1	0	0	0	0	-1	0	2	0	0	2	0	2	-1	0	2	2	0	0
S5A565404931	0	0	0	0	2	2	2	2	2	-1	2	2	2	2	0	2	0	0	-1	0	2	0	2	0	-1	2	0	2	0	0	0	0	0	0	0	0	0	2	0	0	2	2	2	0	-1	2	2	0	0
S5A564814316	0	0	0	0	2	2	2	2	2	2	-1	2	2	2	0	2	0	0	0	0	2	0	-1	0	2	2	0	2	0	0	-1	0	0	0	0	0	0	2	0	0	2	2	2	0	-1	-1	2	0	0
S5A564496305	0	0	0	0	2	2	2	2	2	2	2	2	2	2	0	2	0	0	0	0	2	0	-1	0	2	2	0	2	0	0	0	0	0	0	0	0	0	2	0	0	2	2	2	0	0	0	2	0	0
S5A563358779	0	0	0	0	2	2	2	2	2	2	2	2	2	2	0	2	0	0	0	0	2	0	2	0	2	2	0	2	0	0	0	0	0	0	0	0	0	2	0	0	2	2	2	0	0	0	2	0	0
S5A561661114	0	0	0	0	2	2	2	2	2	2	2	2	2	2	0	2	0	0	0	0	2	0	2	0	2	2	0	2	0	0	0	0	0	0	0	0	0	2	0	0	2	2	2	0	0	0	2	0	0
S5A556513099	-1	-1	0	0	2	2	2	2	2	2	2	2	2	2	0	2	0	-1	0	0	2	0	2	0	2	2	-1	2	0	0	0	0	0	0	0	0	0	2	2	0	2	-1	2	-1	0	0	2	-1	-1
S5A556156154	0	0	0	0	2	2	2	2	2	2	2	2	2	2	0	2	0	0	0	0	2	0	2	0	2	2	0	2	0	0	0	0	0	0	0	0	0	2	2	0	2	2	2	0	0	0	2	0	0
S5A553520255	0	0	0	0	2	2	2	-1	-1	2	2	2	2	-1	0	2	0	-1	0	0	2	-1	2	-1	2	-1	-1	-1	-1	0	1	0	0	0	0	-1	0	-1	2	0	2	2	-1	0	-1	-1	2	0	-1
S5A553339156	0	0	0	0	2	2	2	0	2	2	2	2	2	2	0	2	0	0	0	0	2	0	2	0	2	2	0	2	0	0	0	0	0	0	0	0	0	2	2	0	2	2	2	0	2	0	2	0	0
S5A552858243	0	0	0	0	2	2	2	0	2	2	2	2	2	2	0	2	0	0	0	0	2	0	2	0	2	2	0	2	0	0	0	0	0	0	0	0	0	2	2	0	2	2	2	0	2	0	2	-1	0
S5A552747815	0	0	0	0	2	2	2	0	2	2	2	2	2	2	0	2	0	0	0	0	2	0	2	0	2	2	0	2	0	0	0	0	0	0	0	0	0	2	2	0	2	2	2	0	2	0	2	0	0
S5A552585528	0	0	0	0	2	2	2	0	2	2	2	2	2	2	0	2	0	0	0	0	2	0	2	0	2	2	0	2	0	0	0	0	0	0	0	0	0	2	2	0	2	2	2	0	2	0	2	0	0
S5A552523503	0	0	0	0	2	2	2	-1	2	2	2	2	-1	2	0	-1	0	0	0	0	2	0	2	0	2	2	-1	2	0	0	0	0	0	0	0	0	0	2	2	0	2	2	2	0	-1	0	-1	-1	-1
S5A552523257	0	0	0	0	2	2	2	0	2	2	2	2	2	2	0	2	0	-1	-1	-1	2	0	2	0	2	2	0	2	-1	0	0	0	0	0	0	0	0	2	2	0	2	2	2	0	2	0	2	0	0
S5A552069788	-1	-1	-1	0	2	2	2	-1	2	-1	2	-1	2	-1	-1	-1	0	-1	0	0	2	-1	2	1	-1	-1	-1	-1	-1	-1	0	0	0	0	-1	0	0	2	2	-1	2	2	2	-1	-1	-1	2	-1	-1
S5A552067394	0	0	0	0	2	2	2	0	2	2	2	2	2	2	0	2	0	0	0	0	2	0	2	0	2	2	0	2	0	0	0	0	0	0	0	0	0	2	2	0	2	2	2	0	2	0	2	0	0
S5A551559539	0	0	0	0	2	2	-1	0	2	2	2	2	-1	2	0	-1	0	-1	-1	-1	2	0	2	0	2	2	0	2	0	0	0	0	0	0	0	0	0	2	2	0	2	2	2	0	2	0	2	0	-1
S5A546967954	0	0	0	0	2	2	2	-1	2	2	2	2	2	2	-1	2	-1	0	0	-1	2	0	-1	0	2	2	-1	2	0	0	-1	0	0	0	0	2	2	2	2	0	2	2	2	-1	2	0	2	0	-1
S5A546215265	0	0	0	2	2	2	2	0	2	2	2	2	2	2	0	2	0	0	0	0	2	0	2	0	2	2	0	2	0	0	0	0	0	0	0	2	2	2	2	0	2	2	2	-1	2	0	2	0	0
S5A545846011	0	0	0	-1	2	2	2	0	2	2	2	2	2	2	0	2	-1	-1	0	0	2	0	-1	-1	-1	2	0	2	0	0	-1	0	0	0	0	2	2	2	2	0	2	2	2	0	2	0	-1	-1	0
S5A543154543	-1	0	0	2	2	2	2	0	2	2	2	2	2	2	0	-1	0	0	0	0	2	0	2	0	2	2	0	2	0	0	0	0	0	0	0	2	2	2	2	0	2	2	2	-1	2	0	2	0	-1
S5A537373090	0	0	0	2	2	2	2	0	2	2	2	2	2	-1	0	2	0	-1	0	0	1	0	2	-1	2	-1	-1	-1	-1	0	-1	0	-1	0	0	-1	2	2	2	0	2	2	2	-1	-1	0	2	0	-1
S5A536660424	0	0	0	2	2	2	2	0	2	2	2	2	2	2	0	2	0	0	0	0	2	0	2	0	2	2	0	2	0	0	0	0	0	0	0	2	2	2	2	0	2	2	2	0	2	0	2	0	0
S5A532865835	0	2	0	2	2	2	2	0	2	2	2	2	0	2	0	-1	0	-1	0	0	2	0	2	0	2	2	-1	2	0	-1	0	0	0	0	-1	2	2	2	2	0	2	2	2	0	2	0	2	0	-1
S5A528370389	0	0	0	2	2	2	2	0	2	2	2	2	2	2	0	2	0	0	0	0	2	0	2	0	2	2	0	2	0	0	0	0	0	0	0	2	2	2	2	0	2	2	2	0	2	0	2	0	0
S5A526393739	0	0	0	2	2	2	2	0	2	2	2	2	2	2	0	2	0	0	0	0	2	0	2	0	2	2	0	2	0	0	0	0	0	0	0	2	2	2	2	0	2	2	2	0	2	0	2	0	0
S5A524216863	0	-1	0	2	2	2	2	0	2	2	-1	2	2	2	0	2	0	0	0	0	2	0	-1	0	2	2	0	2	0	0	-1	0	0	0	0	2	2	2	2	0	2	2	2	-1	-1	0	-1	2	-1
S5A521869646	0	-1	0	2	2	2	2	0	2	2	2	2	-1	-1	0	2	0	0	0	0	2	0	0	0	2	2	0	2	-1	0	0	0	0	0	0	2	2	2	2	0	2	2	2	0	2	-1	2	0	-1
S5A520977136	0	0	-1	2	2	2	2	0	2	2	2	2	2	2	-1	2	0	0	0	-1	2	0	-1	0	2	2	-1	-1	-1	0	-1	0	-1	0	-1	2	2	2	-1	0	-1	2	2	0	2	0	-1	0	0
S5A514279902	0	0	0	2	2	2	2	0	2	2	2	2	2	2	0	2	0	0	0	0	2	0	2	0	2	2	0	2	0	0	0	0	0	0	0	2	2	2	2	0	2	2	2	0	2	0	2	0	0
S5A513247781	0	0	0	2	2	2	-1	0	2	-1	2	2	2	2	0	2	0	0	0	-1	2	0	-1	0	2	2	0	2	0	0	0	0	0	0	0	2	2	2	2	0	2	2	2	0	-1	-1	-1	-1	0
S5A512394193	0	0	0	2	2	2	2	2	2	2	2	2	2	0	0	2	0	0	0	0	2	0	2	0	2	2	0	2	0	0	0	0	0	0	0	2	2	2	2	0	2	2	2	0	2	0	2	0	0
S5A511351482	0	0	0	2	2	2	2	2	2	2	2	2	2	0	0	2	0	0	0	0	2	0	2	0	2	2	0	2	0	0	0	0	0	0	0	2	2	2	2	0	2	2	2	0	0	0	2	0	0
S5A503945747	0	0	0	2	2	2	2	2	2	2	2	2	2	0	0	2	0	0	0	0	2	0	2	0	2	2	0	2	0	0	0	0	0	0	0	2	2	2	2	0	2	2	2	0	0	0	2	0	0
S5A503873008	0	0	0	2	2	2	2	2	2	-1	2	2	2	0	0	2	0	0	0	0	2	0	2	0	-1	-1	0	2	0	0	0	0	0	0	0	2	2	2	2	0	2	2	2	0	0	-1	2	0	-1
S5A503441124	0	0	0	2	2	2	2	2	2	2	2	2	2	0	0	2	0	0	0	0	2	0	2	0	2	-1	0	2	0	0	0	0	0	0	0	2	2	2	2	0	2	2	2	0	0	0	2	0	0
S5A503328729	0	-1	0	2	2	-1	2	-1	2	-1	-1	-1	2	0	0	-1	0	-1	0	-1	2	0	2	0	2	2	-1	-1	-1	-1	-1	0	0	-1	0	2	2	2	2	0	2	-1	-1	-1	0	0	-1	0	-1
S5A503265496	0	0	0	2	2	2	2	2	2	2	2	2	2	0	0	2	0	0	0	0	2	0	2	0	2	2	0	2	0	0	0	0	0	0	0	-1	2	2	2	0	2	2	2	0	0	0	2	0	0
S5A502820679	0	0	0	2	2	2	2	2	2	0	2	2	2	0	0	2	0	0	0	-1	1	0	2	0	2	-1	0	2	0	0	0	0	0	0	0	2	1	2	2	0	2	2	2	-1	0	-1	2	-1	-1
S5A502587871	0	0	0	2	2	2	2	2	2	0	2	2	2	0	0	2	0	0	0	0	2	0	2	0	2	2	0	2	0	0	0	0	0	0	0	2	2	2	2	0	2	2	2	0	0	0	2	0	0
S5A502072096	-1	0	0	2	2	2	2	2	2	0	2	2	2	0	0	2	0	0	-1	0	2	0	2	0	2	2	0	-1	0	0	0	0	0	0	0	2	2	2	2	0	2	2	2	0	-1	-1	2	0	0
S5A496609120	0	0	0	2	2	2	2	2	2	-1	2	2	2	0	0	2	0	0	-1	0	2	0	2	0	2	2	0	1	0	0	0	0	0	0	0	2	2	2	2	0	2	2	2	0	0	0	-1	0	-1
S5A495397060	-1	0	0	2	2	2	2	2	2	0	2	2	2	0	0	-1	0	0	0	0	2	0	2	0	2	2	0	2	0	0	0	0	2	0	0	2	2	2	-1	0	2	2	2	0	0	0	2	0	-1
S5A495100894	-1	0	0	2	2	2	2	2	2	-1	2	2	2	0	0	2	0	-1	0	0	2	0	-1	0	2	2	0	2	-1	0	0	0	-1	0	0	2	2	2	2	0	2	-1	2	0	-1	-1	-1	0	-1
S5A495046840	0	0	0	2	2	2	2	2	2	0	2	2	2	0	0	2	0	0	0	0	2	0	2	0	2	2	0	1	0	0	-1	0	-1	0	0	2	2	2	2	0	-1	2	2	0	0	0	2	0	0
S5A494870893	0	0	0	-1	2	2	2	2	2	0	2	2	2	0	0	2	0	0	0	0	2	0	2	0	2	2	0	2	0	0	0	0	2	0	0	2	2	2	2	0	2	2	2	-1	0	0	2	0	0
S5A494561404	0	0	0	2	2	2	2	2	2	0	2	2	2	0	0	2	0	0	0	0	2	0	2	0	2	2	0	2	0	0	0	0	2	0	0	2	2	2	2	0	2	2	2	0	0	0	2	0	0
S5A493925207	0	0	1	2	2	2	-1	2	2	-1	2	2	2	-1	0	2	0	0	0	0	2	0	2	0	2	2	-1	-1	-1	-1	0	0	-1	1	0	-1	2	2	2	-1	2	2	2	0	0	0	-1	0	-1
S5A491643983	2	0	0	2	2	2	2	2	2	0	2	2	2	0	0	-1	0	0	-1	0	2	0	-1	0	2	2	0	2	0	0	0	0	-1	0	0	2	2	2	2	0	2	2	2	-1	0	0	2	0	-1
S5A487764139	-1	0	0	2	2	2	0	2	2	0	0	2	2	0	0	2	0	0	0	0	2	0	2	0	2	2	0	2	0	0	-1	0	2	0	0	2	2	2	0	0	2	2	2	0	0	2	-1	0	2
S5A486907124	2	-1	0	-1	-1	2	0	2	2	0	0	2	2	-1	0	2	0	-1	0	0	0	0	2	0	2	2	-1	2	0	0	0	-1	2	0	0	-1	2	-1	0	0	2	2	2	0	0	2	2	-1	-1
S5A486602367	-1	0	0	2	2	2	0	-1	2	-1	0	2	-1	0	0	2	0	-1	-1	-1	2	0	-1	0	2	2	0	2	0	0	-1	0	2	0	0	-1	2	2	-1	0	2	-1	2	0	-1	-1	2	0	-1
S5A482120951	2	0	0	2	2	2	0	2	2	-1	0	2	2	0	0	2	0	-1	0	-1	2	0	2	0	2	2	0	2	0	0	0	0	2	0	0	2	2	2	0	0	2	2	2	0	0	2	-1	1	-1
S5A481890924	2	0	0	2	2	2	0	2	2	0	0	2	2	0	0	2	0	2	0	0	2	0	2	0	2	2	0	2	0	0	0	0	2	0	0	2	2	2	0	0	2	2	2	0	0	2	2	0	2
S5A480477459	2	0	0	2	-1	2	0	2	2	0	0	2	2	0	0	2	0	-1	0	0	2	0	2	0	2	2	0	2	0	-1	0	0	2	0	-1	2	2	2	0	0	2	2	2	0	0	2	2	0	2
S5A478322124	2	0	0	2	2	2	0	2	2	0	0	2	2	0	0	2	0	2	0	0	2	0	2	0	2	2	0	2	0	0	0	0	2	0	0	2	2	2	0	0	2	-1	2	0	1	-1	2	-1	2
S5A477453719	-1	0	0	2	2	2	0	-1	2	0	0	2	2	0	0	-1	0	2	0	0	2	0	2	0	2	2	0	2	0	0	0	0	2	0	0	2	2	2	0	0	2	2	2	0	0	-1	-1	0	2
S5A476921924	2	0	0	2	2	2	0	-1	2	-1	0	2	2	0	0	2	0	2	0	0	2	0	-1	0	2	2	0	-1	-1	0	0	0	2	0	-1	2	2	-1	0	0	2	2	2	0	0	2	-1	-1	2
S5A476904622	2	0	0	2	2	2	0	2	2	0	0	2	2	0	0	2	0	2	0	0	2	0	2	0	2	0	0	2	0	0	0	0	2	0	0	2	2	2	0	0	2	2	2	0	0	2	2	0	2
S5A476668869	2	0	0	2	2	0	0	2	2	-1	0	2	2	0	0	2	0	2	0	0	2	0	2	-1	-1	0	0	2	-1	0	0	0	-1	0	0	2	2	2	0	0	-1	2	2	0	-1	-1	2	0	2
S5A476408977	2	0	0	2	2	0	0	2	2	0	0	-1	2	0	0	2	-1	-1	0	0	2	0	2	0	2	0	0	2	0	0	0	0	2	0	0	2	2	2	0	0	2	2	2	-1	-1	-1	-1	0	-1
S5A476072812	2	0	0	2	2	0	0	2	2	0	0	2	2	-1	0	2	0	2	0	0	2	0	2	0	2	0	-1	2	0	0	0	0	2	0	0	2	2	2	0	0	2	2	2	0	-1	2	-1	0	2
S5A474580527	2	0	0	0	-1	-1	0	2	2	-1	0	2	-1	0	0	2	0	-1	0	0	2	0	-1	0	2	0	0	-1	-1	0	0	0	-1	0	0	-1	2	2	0	0	-1	2	2	-1	-1	2	2	0	2
S5A473980783	2	0	0	2	2	0	0	-1	2	-1	0	2	2	0	0	-1	0	-1	0	0	2	0	2	0	2	0	-1	-1	0	0	0	0	2	0	0	2	2	2	0	0	2	2	2	0	-1	2	2	0	2
S5A473728398	2	0	0	2	2	0	0	2	2	0	0	2	2	0	-1	-1	0	-1	-1	0	2	0	2	0	-1	0	0	-1	0	-1	0	-1	2	0	-1	-1	2	2	0	0	2	-1	2	-1	2	2	2	0	-1
S5A471467266	2	0	0	2	2	0	0	2	2	0	0	2	2	0	0	-1	0	2	0	0	2	0	2	0	2	0	0	2	0	0	0	0	2	0	0	2	2	2	0	0	2	2	2	0	2	2	2	0	2
S5A461231177	2	0	0	2	2	0	0	2	0	0	0	2	2	0	0	2	0	2	0	0	2	0	-1	0	2	2	0	2	0	0	0	0	2	0	0	0	2	2	0	0	2	2	2	0	2	2	2	0	2
S5A448639154	2	0	0	2	2	0	0	2	0	0	0	2	2	0	0	-1	2	0	0	0	2	0	2	0	2	2	0	2	0	0	0	0	2	0	0	0	2	0	0	0	2	0	2	0	2	2	2	0	2
S5A436890406	2	1	0	2	2	0	0	2	0	0	2	2	2	0	0	-1	2	-1	0	0	2	0	2	0	-1	2	0	2	2	-1	0	0	0	0	0	0	2	0	0	0	2	0	-1	0	2	2	0	0	-1
S5A436627350	2	1	0	2	2	0	0	-1	0	0	2	-1	2	0	0	2	2	0	0	0	2	0	2	0	-1	2	-1	2	2	0	1	0	0	0	0	0	2	0	0	0	2	0	2	0	2	2	0	0	-1
S5A396497565	1	1	0	0	2	2	0	0	2	2	2	2	2	0	0	0	0	0	0	0	0	0	2	0	2	2	0	2	2	0	2	2	0	0	2	0	0	0	0	0	2	0	2	0	2	-1	0	2	-1
S5A373268857	-1	-1	0	1	2	2	0	0	2	2	2	2	2	0	-1	-1	0	0	-1	0	0	0	-1	0	2	2	0	2	2	-1	2	2	2	0	-1	-1	-1	0	0	0	2	0	2	0	2	2	0	2	-1
S5A344544730	1	2	0	0	2	2	0	0	2	2	2	2	2	0	0	-1	0	-1	0	0	0	0	2	0	2	2	0	0	2	0	2	2	2	0	2	0	0	0	0	0	2	0	2	0	2	2	0	2	2
S5A325370789	0	2	0	0	2	2	0	0	2	-1	1	2	2	0	0	0	0	0	0	0	0	0	2	0	2	2	0	0	2	0	2	2	2	0	2	0	0	0	0	-1	2	0	2	0	2	2	-1	2	-1
S5A324192337	0	0	0	0	-1	2	0	0	2	-1	2	2	2	0	0	0	0	0	-1	0	0	-1	2	0	2	2	-1	-1	2	0	-1	-1	2	0	2	0	0	0	0	0	2	0	2	0	-1	2	0	2	-1
S5A323898000	1	2	0	-1	2	2	-1	0	2	2	2	2	2	0	0	0	0	0	-1	0	0	0	-1	-1	2	2	0	0	2	0	2	2	2	0	2	-1	0	-1	0	0	2	0	2	-1	2	2	-1	2	-1
S5A285207195	1	0	0	0	2	2	0	0	2	2	2	2	2	0	0	0	-1	0	0	0	0	0	2	-1	2	-1	0	-1	2	-1	2	2	-1	0	2	-1	0	0	0	0	2	-1	2	0	2	-1	-1	2	2
S5A219841832	1	2	0	0	2	2	0	0	2	2	2	2	2	0	0	0	0	-1	0	0	0	0	2	0	2	2	0	0	2	0	2	2	2	0	2	0	0	0	0	0	2	0	2	0	-1	2	0	2	-1
S5A193370056	0	0	0	0	2	2	-1	0	2	-1	2	2	2	-1	0	-1	0	0	0	-1	0	0	-1	0	2	-1	0	-1	-1	0	2	2	2	0	-1	0	0	0	0	-1	2	0	2	-1	2	2	0	2	-1
S5A57489567	1	1	0	0	2	2	0	0	2	-1	2	2	2	0	-1	0	0	-1	0	0	0	0	-1	0	2	2	-1	0	2	-1	2	2	2	0	2	-1	0	-1	0	0	2	0	2	0	0	2	0	2	2
S5A38124859	2	0	0	0	2	2	0	2	2	2	2	2	2	0	0	0	0	0	0	0	0	0	2	0	2	2	0	0	2	0	2	2	2	0	2	2	0	0	0	0	2	0	2	0	0	2	0	2	2
S5A37999243	1	0	0	0	2	2	0	2	2	2	2	2	2	0	0	0	0	0	0	0	0	0	2	0	2	2	0	0	2	0	2	2	2	0	2	2	0	0	0	0	2	0	2	0	0	2	0	2	2
S5A37970941	0	0	0	0	2	2	0	2	2	2	2	2	2	0	0	0	0	0	0	0	0	0	2	0	2	2	0	0	2	0	2	2	2	0	2	2	0	0	0	0	2	0	2	0	0	2	0	2	2
S5A37965928	1	0	0	0	2	2	0	2	2	-1	2	2	-1	-1	0	-1	0	0	-1	0	0	0	2	0	2	2	0	0	2	-1	-1	-1	-1	-1	2	2	0	0	0	0	2	-1	2	0	0	2	0	2	2
S5A37830945	1	0	0	0	2	2	0	2	2	2	2	2	2	0	0	0	0	0	0	0	0	0	2	0	2	2	-1	0	2	0	2	2	2	0	2	2	0	0	0	0	2	0	2	0	0	2	0	2	2
S5A37080742	1	0	0	0	2	2	0	2	2	2	2	2	2	0	0	0	0	0	0	0	0	0	2	0	2	2	0	0	2	0	2	2	2	0	2	2	0	0	0	0	2	0	2	0	0	2	0	2	2
S5A36021518	2	0	0	0	2	2	0	2	2	2	1	2	2	0	0	0	0	0	0	0	0	0	2	0	2	2	0	0	2	0	2	2	2	0	2	-1	0	0	0	0	2	0	2	0	0	2	0	2	2
S5A35833441	2	0	0	0	2	2	0	2	2	2	2	2	2	0	0	0	0	0	0	0	0	0	2	0	2	2	0	0	2	0	2	2	2	0	2	2	0	0	0	0	2	0	2	0	0	2	0	2	2
S5A34846745	1	0	0	0	2	2	0	2	2	2	2	2	2	0	0	0	0	-1	0	0	0	0	2	0	2	2	0	0	2	0	2	2	2	0	2	2	0	0	0	0	2	0	2	0	0	2	0	2	2
S5A34690335	1	0	0	0	2	2	0	2	2	2	2	2	2	0	0	0	0	0	0	0	0	0	2	0	2	2	0	0	-1	0	2	2	2	0	2	2	0	0	0	0	2	0	2	0	0	-1	0	2	2
S5A34323837	0	0	0	0	-1	2	0	-1	2	2	2	2	2	0	0	0	0	0	0	0	0	0	2	0	-1	2	0	0	2	0	2	2	2	0	2	2	0	0	0	0	2	0	2	-1	0	-1	0	2	2
S5A34264585	1	0	0	0	-1	2	0	2	2	2	2	2	2	-1	0	0	0	0	-1	0	0	0	2	0	2	2	0	0	2	0	2	2	2	0	2	2	0	0	0	0	2	-1	2	0	0	2	0	2	-1
S5A33498318	1	0	0	0	2	2	0	2	2	2	2	2	-1	0	0	0	0	-1	0	0	0	0	2	-1	2	2	-1	0	-1	0	-1	2	-1	0	2	2	0	0	0	0	-1	0	-1	-1	0	2	0	2	2
S5A32634836	-1	-1	0	0	2	2	0	2	2	2	2	2	2	0	0	0	0	0	0	0	2	-1	-1	0	2	2	0	0	2	0	2	2	1	0	2	2	0	0	0	0	2	-1	2	0	0	2	0	2	-1
S5A31163377	-1	2	0	0	-1	2	0	2	2	2	-1	2	2	-1	0	-1	0	0	-1	0	2	0	-1	0	2	2	0	-1	-1	-1	2	0	-1	0	2	2	0	0	0	0	2	-1	2	0	0	2	-1	-1	-1
S5A31128497	0	2	0	0	2	2	-1	2	2	2	2	-1	2	-1	0	0	0	0	0	0	2	0	2	0	2	2	0	0	2	0	-1	0	2	0	2	2	0	0	0	0	2	0	2	0	0	2	0	2	2
S5A30639542	1	2	0	0	2	2	0	2	2	2	2	2	2	0	0	0	0	0	0	0	2	0	2	0	2	2	0	0	2	0	-1	0	2	0	2	2	0	0	0	0	2	0	2	0	0	2	0	2	-1
S5A30399691	1	2	0	0	2	2	0	2	2	2	2	1	2	0	0	0	0	0	0	0	2	0	2	0	2	2	0	0	2	0	2	0	2	0	2	2	0	0	0	0	2	0	2	0	0	2	0	2	2
S5A29741389	1	2	0	0	2	2	1	2	2	2	2	2	2	0	0	-1	0	0	0	0	2	0	2	0	2	2	0	0	2	0	-1	0	2	0	2	2	0	0	0	0	2	0	2	-1	-1	-1	-1	2	2
S5A25072631	2	2	2	0	2	2	0	2	2	2	1	2	2	0	0	-1	0	-1	0	0	1	0	2	0	2	2	0	0	2	0	2	0	2	0	2	2	0	0	0	0	2	0	2	-1	0	2	-1	2	1
S5A24394250	0	2	2	0	2	2	1	2	2	2	1	2	2	0	0	0	0	0	0	0	2	0	2	0	2	2	0	0	2	0	2	0	2	0	2	2	0	0	0	0	2	0	2	0	0	2	0	2	1
S5A18923689	0	2	2	0	2	2	1	2	2	-1	2	2	2	2	0	0	0	0	0	2	2	0	2	0	2	2	0	0	-1	0	2	0	2	0	2	2	0	0	0	0	2	0	2	0	0	2	0	2	2
S5A18813137	0	2	2	0	2	2	1	2	2	2	0	2	2	-1	0	0	0	0	0	2	2	0	2	0	2	2	0	0	2	0	2	0	-1	0	2	2	0	0	0	0	2	0	2	0	0	1	0	2	2
S5A18923297	0	2	2	0	2	2	1	2	2	2	2	2	2	2	0	0	-1	0	0	2	2	0	-1	0	2	2	0	-1	2	0	2	0	1	0	2	2	-1	0	0	0	2	0	2	0	0	2	-1	2	2
S5A18653369	0	2	2	0	2	2	2	2	2	2	2	2	2	2	0	0	0	0	0	2	2	0	2	0	2	2	0	1	2	0	2	0	2	0	2	2	0	0	0	0	2	0	2	0	0	2	0	2	1
S5A18572615	0	-1	2	0	2	2	-1	2	2	2	1	2	2	2	0	-1	0	0	0	2	2	0	2	0	2	2	0	0	2	0	2	0	2	0	2	2	0	0	0	0	2	0	2	0	-1	2	0	2	0
S5A18394997	0	2	2	0	2	2	1	2	2	2	2	-1	2	2	0	2	0	0	-1	2	2	-1	2	0	2	2	-1	0	2	0	2	0	-1	-1	2	2	0	0	0	0	2	-1	2	0	0	-1	0	2	1
S5A17224072	0	2	2	0	2	2	1	2	2	2	1	2	0	2	0	2	0	0	0	2	2	0	2	0	2	2	0	0	2	0	2	0	2	0	2	2	0	0	0	0	2	0	2	0	0	2	0	2	2
S5A17166377	0	2	2	0	2	2	2	2	2	2	1	2	0	2	0	-1	0	0	0	2	2	2	2	0	2	2	0	0	2	0	2	0	2	0	2	2	0	0	0	0	2	0	2	0	0	2	0	2	2
S5A17055936	0	2	2	0	2	2	-1	2	2	-1	1	2	0	2	0	2	0	-1	-1	2	2	2	-1	0	2	2	-1	0	2	-1	2	0	2	0	2	2	0	0	0	0	2	-1	2	0	-1	2	0	2	-1
S5A9593508	0	2	1	1	0	2	2	2	2	0	1	2	0	0	2	2	0	2	0	2	2	2	2	2	2	2	0	0	2	2	2	0	2	0	2	2	0	0	0	0	2	0	2	0	2	2	0	2	2
S5A7620544	0	2	1	0	0	2	2	2	2	0	0	2	0	0	2	2	0	2	0	2	2	2	2	2	2	2	0	0	2	2	2	0	2	0	2	2	1	0	0	0	1	0	2	0	2	2	0	2	2
S5A7020077	0	-1	2	0	0	2	2	-1	2	0	0	2	0	0	2	2	0	0	0	2	2	2	-1	2	2	2	0	0	2	2	-1	0	2	0	2	2	2	0	0	-1	2	0	2	0	2	2	0	2	2
S5A6981938	-1	2	1	0	0	2	2	2	2	0	0	2	0	0	2	2	0	0	0	2	2	2	-1	2	2	2	0	0	2	2	2	0	-1	0	2	2	1	0	0	0	2	0	2	0	2	-1	0	-1	-1
S5A6961854	0	2	1	0	0	2	2	2	2	0	0	2	0	0	2	2	0	0	0	2	2	2	2	2	2	2	0	0	2	2	2	0	2	0	2	2	1	0	0	0	2	0	2	0	2	2	0	2	2
S5A6894908	-1	2	0	0	0	2	2	2	2	0	0	2	0	-1	2	2	-1	0	0	2	2	2	2	-1	2	2	0	0	2	2	2	0	2	0	2	2	1	0	0	0	2	0	2	0	2	2	0	2	2
S5A6773975	2	2	1	0	0	2	2	2	2	0	0	2	0	0	2	2	0	0	-1	2	2	2	2	2	2	2	0	0	2	2	2	0	0	0	2	2	1	0	0	0	2	0	2	0	2	2	0	2	0
S5A6773916	2	2	1	0	0	2	2	2	2	1	0	2	0	0	2	2	0	0	0	2	2	2	2	2	2	2	0	0	2	2	2	0	-1	0	2	2	1	0	0	0	2	0	2	0	2	2	0	2	0
S5A6573976	-1	2	1	0	-1	2	2	2	2	0	0	2	0	0	2	-1	0	2	0	-1	1	2	2	2	2	2	0	-1	-1	2	2	0	-1	-1	2	2	0	0	0	0	2	0	2	0	2	2	0	2	0
S5A6411142	2	2	0	1	-1	2	2	2	2	0	0	2	0	0	2	2	0	-1	-1	2	2	2	2	2	2	2	-1	0	2	2	2	0	1	0	2	2	2	0	0	0	2	0	2	0	2	-1	0	2	0
S5A6290390	2	2	0	0	0	2	-1	-1	2	-1	0	2	-1	0	-1	2	0	2	0	2	2	2	2	2	-1	2	-1	0	-1	2	2	0	-1	0	-1	2	1	0	0	-1	2	0	2	-1	-1	-1	0	2	-1
S5A6288095	2	2	1	0	0	2	2	2	2	0	0	2	0	0	2	2	0	2	0	2	2	2	2	2	2	2	0	0	2	2	2	0	0	0	2	2	1	0	0	0	2	0	2	0	2	2	0	2	0
S5A4119289	2	0	1	0	0	2	2	2	2	0	0	2	0	0	2	2	2	2	0	2	2	2	2	2	2	2	0	0	2	2	2	0	0	0	2	2	1	0	0	0	2	0	2	0	2	1	0	0	0
S5A3525094	2	0	1	0	0	2	2	2	2	0	0	2	0	0	2	-1	2	2	0	2	2	2	2	2	2	2	0	0	2	2	2	0	1	0	2	2	1	0	0	0	2	0	2	0	2	-1	0	0	0
S5A3449760	-1	0	1	0	0	2	2	2	2	0	0	-1	0	0	2	-1	2	-1	0	2	2	-1	-1	2	2	2	-1	-1	2	2	2	0	0	0	2	-1	1	-1	0	0	-1	0	2	0	2	1	0	0	-1
S5A131356	-1	-1	1	0	0	2	2	2	0	0	0	2	0	0	2	2	2	2	0	2	2	2	2	2	0	2	0	0	2	2	2	0	-1	0	2	-1	0	0	0	0	2	2	2	-1	2	-1	0	-1	-1
[truncated: 296 more columns]

## Sheet: 6A
S6A607427772	2	2	2	2	0	2	0	2	0	1	0	0	0	2	2	0	0	2	2	1	2	2	2	2	2	0	0	0	-1	0	0	2	2	0	0	2	0	0	0	2	2	2	2	2	-1	0	0	2	-1
S6A607408730	2	2	2	2	0	2	0	-1	0	2	0	0	0	2	2	0	0	2	2	0	2	2	2	2	2	0	0	0	2	0	0	2	1	0	0	-1	0	0	0	2	2	2	2	2	2	-1	0	2	0
S6A607387459	2	2	2	2	0	2	0	2	0	2	0	0	0	2	2	0	0	-1	2	0	2	2	2	2	2	0	0	0	2	0	0	2	1	0	0	2	0	0	0	2	2	2	2	2	2	-1	0	2	-1
S6A607001055	2	2	2	2	0	2	0	-1	0	2	0	0	0	-1	2	0	0	2	2	0	-1	2	2	2	-1	0	0	0	2	0	-1	2	1	0	0	2	-1	0	0	2	2	-1	2	2	2	0	-1	2	-1
S6A606432331	2	2	2	2	0	2	0	2	0	2	0	0	0	2	2	0	0	2	2	0	2	2	2	2	2	0	0	2	2	-1	0	2	0	0	0	2	1	0	0	2	2	0	2	2	2	0	0	2	-1
S6A606429705	2	2	2	2	0	2	0	2	0	2	0	0	0	2	2	0	0	2	2	0	2	2	-1	2	2	0	0	2	2	0	0	2	0	0	0	2	1	0	0	2	2	0	2	2	2	0	0	2	0
S6A606367133	2	2	2	2	0	2	0	2	0	2	0	0	0	2	2	0	0	2	2	0	2	2	-1	-1	2	0	0	2	-1	0	0	2	2	0	0	2	1	0	0	2	2	0	2	2	2	0	0	2	0
S6A606352504	-1	2	2	2	0	2	0	2	0	2	0	0	-1	2	2	-1	0	2	2	0	0	2	2	2	2	0	-1	2	2	0	0	2	-1	-1	0	2	2	0	0	2	-1	0	2	2	2	-1	-1	-1	-1
S6A605357539	2	2	2	2	0	2	1	2	0	2	0	0	0	2	2	0	0	2	2	0	2	2	1	2	2	0	0	2	2	0	0	2	1	0	0	2	1	0	0	2	2	0	2	2	2	0	0	2	0
S6A605151530	2	2	2	2	0	2	0	2	0	2	0	0	0	2	2	-1	0	-1	2	2	2	2	2	2	2	0	0	2	2	0	-1	2	1	0	0	2	2	0	0	-1	2	0	-1	2	2	0	0	2	0
S6A604578631	-1	2	2	2	0	2	1	2	0	2	0	0	0	2	2	0	0	2	2	-1	2	2	2	2	2	0	0	2	-1	0	0	2	2	1	0	2	2	0	0	2	2	-1	2	2	2	2	0	2	0
S6A603277937	2	2	2	-1	0	2	0	2	0	-1	0	0	2	2	2	-1	0	2	-1	0	2	-1	2	2	2	0	0	2	2	-1	0	2	-1	0	0	2	2	0	0	2	2	-1	2	2	-1	-1	0	2	0
S6A602782088	2	2	2	2	0	2	1	0	0	2	0	0	0	2	2	0	0	2	2	0	2	2	2	2	2	0	0	2	2	0	0	2	1	0	0	2	2	0	0	2	2	0	2	2	-1	2	0	2	0
S6A602136224	2	2	2	2	0	2	1	0	0	2	0	0	0	2	2	0	0	2	2	0	2	2	2	2	2	0	0	2	2	0	0	2	1	0	0	2	0	0	0	2	2	0	2	2	2	2	0	2	1
S6A600107740	2	2	2	-1	0	2	0	0	0	2	0	0	0	2	2	2	0	2	-1	0	2	2	2	2	2	0	0	2	-1	0	-1	2	0	0	0	2	0	0	-1	2	2	0	2	2	2	-1	0	2	1
S6A599622789	2	2	2	2	0	2	2	0	0	-1	0	0	0	2	2	2	0	-1	2	0	2	2	2	2	2	0	0	2	2	0	-1	2	2	0	-1	2	0	0	0	2	2	0	2	2	2	0	0	2	0
S6A599048248	2	2	2	2	0	2	2	0	0	2	0	0	0	2	2	2	0	2	2	0	2	2	2	2	2	0	0	2	2	0	0	2	1	0	0	2	0	0	0	2	2	0	2	2	2	0	0	2	2
S6A596344985	2	2	2	2	0	2	2	0	0	2	0	0	0	2	2	2	0	2	2	0	2	2	2	2	2	0	0	2	2	2	0	2	2	0	0	2	0	0	0	2	2	0	2	2	2	0	2	2	1
S6A595919972	2	2	2	2	0	2	2	0	0	2	0	0	-1	2	-1	2	0	2	-1	-1	2	2	2	2	2	0	0	-1	-1	2	0	2	2	0	0	2	0	0	0	2	2	0	2	2	-1	0	-1	-1	0
S6A595332851	2	2	2	2	0	2	2	0	2	2	0	0	0	2	2	2	0	2	2	0	1	2	2	2	2	0	0	2	2	-1	-1	2	2	0	0	2	0	0	0	2	2	0	2	-1	2	0	2	2	-1
S6A590337167	2	2	2	2	0	2	1	0	2	2	0	2	0	-1	2	-1	0	2	2	0	0	-1	2	-1	2	0	0	2	2	2	-1	-1	-1	0	0	-1	0	-1	0	-1	2	0	-1	-1	-1	-1	2	2	2
S6A590084609	-1	2	2	2	0	2	1	0	2	2	0	2	0	2	-1	-1	0	-1	2	0	0	2	2	-1	2	0	-1	2	2	2	0	2	2	0	0	-1	0	0	0	0	-1	0	2	2	2	-1	-1	2	0
S6A583378283	2	0	-1	2	-1	0	1	0	2	0	-1	-1	0	-1	2	2	2	0	-1	0	0	2	2	-1	2	-1	0	-1	-1	2	0	2	0	0	0	2	0	0	0	0	2	-1	2	2	2	-1	2	2	2
S6A583292755	2	0	2	2	0	0	1	0	2	0	0	1	0	2	2	2	2	0	2	0	0	2	2	2	2	0	0	2	2	2	0	2	0	0	0	2	0	0	0	0	2	0	2	2	2	0	2	2	2
S6A560896250	2	0	2	0	2	0	0	0	2	-1	0	1	0	2	2	0	2	-1	2	-1	1	2	0	2	2	0	-1	0	-1	-1	0	2	0	-1	0	2	0	2	0	0	0	2	2	2	2	0	2	2	0
S6A534052322	-1	1	0	0	2	0	0	0	2	0	0	1	2	2	2	0	2	2	0	0	2	2	0	2	2	0	0	2	2	-1	0	2	0	0	0	2	0	2	0	0	0	0	2	2	2	0	2	2	0
S6A476922751	2	-1	0	2	2	2	0	0	2	-1	0	0	-1	2	2	-1	2	-1	-1	0	0	2	0	-1	2	0	-1	-1	0	0	-1	2	-1	0	-1	2	0	2	0	0	0	2	2	2	-1	0	2	2	-1
S6A473574940	2	0	0	0	2	2	0	0	0	-1	0	1	2	2	1	0	2	2	0	0	0	2	-1	2	2	0	-1	2	0	0	-1	2	0	0	0	2	0	2	0	0	0	2	2	2	2	0	2	2	2
S6A468720601	2	0	0	1	2	2	0	0	0	0	0	1	-1	2	2	0	2	-1	0	0	0	2	0	2	2	0	0	2	0	-1	-1	2	0	0	0	2	0	2	0	0	0	2	-1	2	2	0	2	2	2
S6A456445678	2	0	0	1	2	-1	0	0	0	0	0	0	-1	2	2	0	2	2	0	0	-1	2	0	-1	2	0	-1	-1	-1	-1	0	2	-1	0	0	2	0	2	0	0	0	2	2	2	2	0	2	2	2
S6A455317638	2	0	0	1	2	2	0	0	0	0	0	1	2	2	2	0	2	2	0	0	0	2	0	2	2	0	0	2	0	0	0	2	0	0	0	2	0	2	0	0	0	2	2	2	2	0	2	2	2
S6A455042817	2	0	0	1	2	2	0	0	0	0	0	1	2	2	2	0	2	2	0	0	0	2	0	2	2	0	0	2	0	0	0	2	1	0	0	2	0	2	0	0	0	2	2	2	2	0	2	2	2
S6A414113276	2	0	0	0	2	2	0	0	0	0	0	2	-1	-1	2	0	2	-1	0	0	0	2	0	2	-1	-1	0	2	0	0	-1	2	0	0	0	-1	0	2	0	0	-1	-1	2	-1	2	0	-1	2	-1
S6A256754896	2	-1	0	0	2	2	-1	-1	0	-1	0	2	-1	2	2	0	2	2	0	0	0	2	-1	-1	2	0	-1	2	0	0	2	2	0	0	0	-1	0	2	0	0	0	-1	2	2	2	0	2	2	2
S6A151210748	-1	-1	0	0	2	-1	0	0	0	0	0	2	-1	2	2	0	2	2	-1	0	0	2	-1	-1	-1	0	0	2	-1	-1	-1	2	0	0	0	2	0	2	0	0	0	2	2	2	-1	2	2	-1	-1
S6A108215896	2	0	0	-1	2	2	-1	0	0	-1	0	2	-1	-1	-1	0	-1	0	0	0	0	2	-1	2	-1	0	-1	2	0	0	-1	2	-1	0	0	2	0	2	0	0	0	-1	2	-1	-1	2	-1	2	2
S6A101539200	2	0	0	0	2	2	0	2	0	0	0	1	2	2	2	0	2	0	0	0	0	2	0	2	2	0	0	2	0	0	2	2	0	0	0	2	0	2	0	0	0	2	2	2	2	2	2	2	2
S6A100315813	2	0	0	0	2	2	0	2	0	0	0	1	2	2	2	0	2	0	-1	0	0	2	0	2	2	0	0	2	0	0	2	2	0	0	0	2	0	2	0	0	0	2	2	2	2	2	2	2	2
S6A99020024	2	0	0	0	2	0	0	2	0	0	0	1	2	2	2	0	2	0	0	0	0	-1	-1	2	2	0	0	2	0	0	2	2	0	0	0	2	0	2	0	0	0	2	2	2	2	2	2	2	-1
S6A98242268	2	0	0	0	2	0	0	2	0	0	0	1	2	2	2	0	2	0	0	0	0	2	0	2	2	0	0	2	0	0	2	2	0	0	0	2	0	2	0	0	0	2	2	2	2	2	2	2	2
S6A87496739	1	2	0	0	2	0	0	2	0	-1	0	1	2	2	2	0	2	0	0	0	0	2	0	2	2	0	0	2	-1	0	2	2	1	0	0	2	0	2	0	0	2	2	2	2	2	2	2	2	2
S6A86486535	2	2	0	0	2	0	0	2	0	0	0	1	2	2	2	0	2	0	0	0	0	2	-1	2	2	0	0	2	0	0	2	2	0	0	0	2	0	2	0	0	2	2	2	2	-1	2	2	2	2
S6A86027142	2	2	0	0	2	0	0	2	0	0	0	1	2	2	2	0	2	0	0	0	0	2	0	2	2	0	0	2	0	-1	2	2	0	0	0	2	0	2	0	0	2	2	2	2	2	2	2	2	2
S6A85582674	-1	2	0	-1	2	0	0	2	0	0	0	1	2	2	2	0	2	0	-1	0	0	2	0	2	-1	0	0	2	0	0	-1	2	0	0	-1	-1	0	2	0	0	2	2	2	-1	2	2	2	2	2
S6A83497692	0	2	0	0	2	0	0	2	0	0	0	0	2	2	2	-1	2	0	0	0	0	2	0	2	2	0	0	2	0	0	2	2	0	0	0	2	0	2	0	0	2	2	2	2	-1	2	-1	2	2
S6A83461085	0	2	0	-1	2	0	0	2	0	0	0	1	2	2	2	-1	2	-1	0	0	0	2	0	2	2	0	-1	2	0	0	2	2	-1	-1	0	-1	0	2	0	0	2	2	2	2	-1	2	2	2	-1
S6A67377735	1	2	0	0	2	0	0	2	0	0	0	2	-1	-1	2	0	2	0	2	0	0	2	0	2	2	0	0	2	0	0	2	2	0	0	2	2	0	2	0	2	2	2	2	2	2	2	2	2	2
S6A66021988	-1	-1	0	0	2	0	0	2	0	0	0	2	2	2	2	-1	2	0	2	-1	0	2	0	2	-1	-1	-1	2	0	0	2	-1	1	0	-1	-1	0	-1	-1	2	2	2	2	2	-1	2	-1	-1	2
S6A65844428	-1	2	0	0	-1	0	0	2	0	-1	0	2	2	2	2	0	2	0	2	0	0	2	-1	2	2	-1	0	2	0	-1	-1	2	0	0	2	2	0	2	0	2	2	2	2	2	-1	2	2	-1	-1
S6A63193128	0	2	0	0	2	0	0	2	0	0	0	2	2	2	2	0	2	0	2	0	1	2	0	2	2	0	0	2	0	0	2	2	2	0	2	2	0	2	0	2	2	2	2	2	2	2	2	2	-1
S6A61422707	-1	2	0	0	2	0	0	2	0	0	0	2	2	2	2	-1	2	0	2	0	1	2	0	2	2	0	0	2	0	0	-1	2	2	0	2	2	0	2	0	2	1	2	2	2	2	2	2	2	0
S6A53159132	1	2	0	0	2	0	0	2	0	0	0	2	2	2	2	0	2	0	2	0	0	2	0	2	2	0	0	2	0	0	2	2	2	0	2	-1	0	2	0	2	2	2	2	2	2	2	2	2	2
S6A52799576	1	2	0	0	2	0	0	2	0	0	0	2	2	2	2	0	2	0	2	0	0	2	0	2	2	0	0	2	0	0	2	2	2	0	2	2	0	2	0	2	2	2	2	2	2	2	2	1	2
S6A51952660	1	2	0	0	2	0	0	2	0	0	0	2	2	2	2	0	2	0	2	-1	0	2	0	2	2	0	0	2	0	0	2	2	2	0	2	2	0	2	0	2	2	2	2	2	2	2	2	1	2
S6A51472068	0	2	0	0	2	0	0	2	0	0	0	2	2	2	2	0	2	0	2	0	0	2	-1	2	-1	0	-1	2	0	0	2	2	2	0	0	2	-1	2	0	2	-1	-1	2	2	2	-1	2	-1	-1
S6A50557996	-1	-1	0	0	2	0	0	-1	0	0	0	2	2	-1	-1	-1	2	0	2	-1	0	2	0	2	2	-1	-1	2	0	0	-1	-1	2	0	2	-1	0	2	0	2	2	-1	2	-1	-1	-1	2	-1	-1
S6A49484274	1	2	0	0	2	0	0	2	0	0	0	2	2	2	2	0	2	0	2	0	0	2	0	2	2	0	0	2	0	0	2	2	2	0	2	2	0	2	0	2	2	2	2	2	-1	2	2	0	2
S6A48048307	2	2	0	0	2	0	0	2	0	0	0	2	2	2	2	-1	2	0	-1	0	0	2	-1	2	0	0	0	2	-1	0	2	2	2	0	2	2	0	2	0	2	2	2	2	2	2	0	2	0	2
S6A46052412	0	2	0	0	2	0	0	0	0	0	0	2	2	2	2	0	2	0	2	0	0	2	0	2	0	0	0	2	0	0	2	2	2	0	2	2	0	2	0	2	2	2	2	2	2	0	0	1	-1
S6A35479187	2	2	0	0	2	0	0	1	0	0	0	2	2	2	2	0	2	0	2	0	0	2	0	2	0	0	0	2	0	0	2	2	2	0	2	2	0	2	0	2	2	2	2	2	2	0	0	0	2
S6A33024580	2	2	0	0	2	0	0	0	0	0	0	2	2	-1	2	0	2	0	2	0	0	2	0	2	0	0	0	2	0	0	2	2	2	0	2	2	0	2	0	2	2	-1	2	2	2	0	0	0	2
S6A31983544	2	2	0	0	2	0	0	1	0	0	0	-1	-1	2	2	0	2	0	-1	0	0	2	0	2	0	0	0	-1	0	0	2	2	2	-1	-1	2	0	2	0	2	2	2	2	2	2	0	-1	1	2
S6A25630381	2	2	0	0	2	-1	0	-1	0	-1	-1	2	2	-1	2	0	2	-1	-1	0	0	-1	-1	-1	0	0	-1	-1	-1	0	2	2	2	0	2	-1	0	2	0	2	2	-1	2	-1	-1	0	0	-1	-1
S6A23959761	2	2	0	0	2	0	0	1	0	0	0	2	2	2	1	0	2	0	2	0	0	2	0	2	0	0	0	2	0	0	2	2	2	0	2	2	0	2	0	0	2	2	2	2	2	0	0	-1	2
S6A23735784	2	2	0	0	2	0	0	-1	-1	0	0	-1	2	2	0	0	2	-1	2	0	0	2	-1	2	0	0	0	2	0	0	2	-1	-1	0	2	-1	-1	2	0	0	2	-1	2	2	-1	-1	0	0	-1
S6A23815289	2	2	0	0	2	0	0	1	0	0	0	2	2	2	1	0	2	0	2	0	0	2	0	2	0	0	0	2	0	0	2	2	2	0	2	2	0	2	0	0	2	2	2	2	2	2	0	1	2
S6A20162590	-1	2	0	0	0	0	0	0	0	-1	0	2	2	2	0	0	2	2	2	0	0	0	0	0	0	-1	-1	2	-1	0	-1	2	2	0	2	-1	0	2	0	0	2	2	2	2	2	2	0	0	2
S6A19987484	2	2	0	0	0	0	0	0	0	0	0	2	2	2	0	0	2	2	2	0	0	0	0	0	0	0	0	2	0	0	2	2	2	0	2	0	0	2	0	0	2	2	2	2	2	2	0	0	2
S6A19888666	2	2	0	0	0	0	0	0	0	0	0	2	2	2	0	0	2	2	2	0	0	0	0	0	0	0	0	2	0	0	2	2	2	0	2	0	0	2	0	0	2	2	2	2	2	2	0	0	2
S6A19332176	-1	2	0	-1	0	0	-1	0	0	-1	0	2	2	-1	0	0	2	-1	-1	-1	0	0	0	0	0	0	-1	2	-1	-1	2	2	2	0	2	-1	0	2	0	0	2	2	2	2	2	2	0	0	2
S6A19829696	2	2	0	0	0	0	0	0	0	0	0	2	2	2	0	0	2	2	2	0	0	0	0	0	0	0	0	2	0	0	2	2	2	0	2	0	0	2	0	0	2	2	2	2	2	2	0	0	2
S6A18354778	2	2	0	0	0	0	0	0	0	0	0	2	2	2	0	0	2	2	2	0	0	0	0	0	0	0	0	2	0	0	2	2	2	0	2	0	0	2	0	0	2	2	2	2	2	-1	0	-1	2
S6A17926474	2	2	0	0	0	0	0	0	0	0	0	2	2	2	0	0	2	2	2	-1	0	0	0	0	-1	0	0	2	-1	0	2	2	2	0	2	0	0	2	0	0	2	2	2	2	-1	2	0	2	-1
S6A16598159	2	2	0	0	0	0	0	0	0	0	0	2	2	2	0	-1	2	2	2	0	0	0	0	0	0	0	0	2	0	0	2	2	2	0	2	0	0	2	0	1	2	2	2	2	0	2	2	2	2
S6A16410679	2	2	0	0	0	0	0	-1	0	-1	0	2	2	-1	0	0	2	-1	-1	0	0	0	-1	0	-1	0	-1	2	0	0	-1	2	2	-1	2	-1	0	2	0	0	2	2	2	-1	-1	-1	-1	-1	2
S6A16401311	2	2	0	0	0	0	0	0	0	0	0	2	2	2	0	0	2	2	2	0	0	0	0	0	0	0	0	2	0	0	2	2	2	0	2	0	0	2	0	0	2	2	2	2	0	2	2	2	2
S6A15448851	2	2	0	0	0	0	0	2	0	0	0	2	2	2	0	0	2	2	2	0	0	0	0	0	0	0	0	0	0	0	-1	2	2	2	2	0	0	2	0	0	2	2	2	0	-1	2	2	2	2
S6A13815208	2	2	0	0	0	0	0	2	0	0	0	2	2	2	2	0	2	2	2	0	0	0	0	2	0	0	0	0	0	0	2	2	2	2	2	0	0	2	0	0	2	2	2	0	0	2	2	2	2
S6A13869956	2	2	0	0	0	0	0	2	0	0	0	2	2	2	2	0	2	-1	-1	0	0	0	0	2	0	0	0	0	0	0	2	2	2	2	2	0	0	2	0	0	2	2	2	0	0	1	-1	1	2
S6A13324217	2	2	0	0	0	0	0	2	0	0	0	2	2	2	2	0	2	2	2	0	0	0	0	2	0	0	0	0	0	0	2	2	2	2	2	0	0	2	0	0	2	2	2	0	0	2	2	2	2
S6A12459367	2	2	0	0	0	0	0	2	0	0	0	2	2	2	2	0	2	2	2	0	1	0	1	2	0	0	0	0	1	0	2	2	2	2	2	0	0	2	0	0	2	2	2	0	0	2	2	2	2
S6A9339844	-1	0	0	1	0	0	0	2	-1	0	0	2	2	0	2	0	2	2	-1	0	0	0	-1	2	0	0	0	0	0	0	2	2	-1	2	2	-1	0	2	0	1	0	-1	0	0	0	2	2	2	2
S6A8439435	0	0	0	0	0	0	0	2	0	0	0	2	2	0	2	0	2	2	2	0	2	0	0	2	0	0	0	0	0	0	2	2	0	2	2	0	0	2	0	1	0	2	0	0	0	2	2	0	-1
S6A8339326	0	2	0	0	0	0	0	2	0	0	0	2	2	0	2	0	2	2	2	0	2	0	0	2	-1	0	0	0	0	0	-1	2	-1	2	2	0	0	2	0	2	0	-1	0	-1	0	-1	2	0	2
S6A8175599	0	0	0	-1	0	0	0	2	0	0	0	2	2	0	2	0	2	2	-1	-1	2	0	-1	2	0	0	-1	0	0	-1	2	2	0	2	2	-1	0	2	0	1	0	2	0	-1	0	2	2	0	2
S6A8163910	0	0	0	-1	0	0	0	2	0	0	0	2	2	-1	2	-1	2	2	2	0	2	0	0	2	0	-1	0	-1	0	0	-1	2	0	2	2	0	0	2	0	-1	0	2	0	0	-1	-1	-1	0	-1
S6A7989965	0	0	0	0	0	0	0	2	0	0	0	2	2	0	2	0	2	2	2	0	2	0	0	2	0	0	-1	0	0	0	2	2	0	2	2	0	0	2	0	1	0	2	0	0	0	2	-1	0	-1
S6A7599492	0	0	0	1	0	0	0	2	0	0	0	2	2	0	2	0	2	2	2	0	2	0	0	2	0	0	0	0	0	0	2	2	0	2	2	0	0	2	0	0	0	2	0	-1	0	2	1	0	2
S6A7327093	-1	0	0	0	0	0	0	2	0	0	0	2	2	0	2	0	2	-1	2	0	2	0	0	2	0	0	0	0	0	0	2	2	0	2	2	0	0	2	0	0	0	-1	0	-1	0	-1	-1	0	2
S6A7223949	0	2	0	0	0	0	-1	-1	0	-1	0	2	-1	0	2	-1	2	2	2	0	2	-1	0	2	-1	-1	0	0	0	-1	2	2	1	2	2	0	-1	2	0	2	0	2	0	-1	-1	-1	2	0	2
S6A7167850	0	0	0	0	0	0	0	2	0	0	0	2	2	0	2	0	2	2	2	0	2	0	0	2	0	0	0	0	0	0	0	2	2	2	2	0	0	2	0	1	0	2	0	0	0	2	2	0	2
S6A6977683	0	0	0	0	0	0	0	2	0	0	0	2	2	0	2	0	2	2	2	0	2	0	0	2	0	0	2	0	0	0	0	2	2	2	2	0	0	2	0	1	0	2	0	0	0	2	2	0	2
S6A6827981	0	0	0	0	0	0	0	-1	0	0	0	2	-1	0	2	-1	-1	2	2	0	-1	0	-1	2	0	0	2	-1	0	-1	0	2	2	-1	2	-1	0	2	0	1	0	2	0	-1	0	2	-1	0	-1
S6A5316509	-1	0	2	0	0	0	0	2	0	2	1	2	2	0	2	0	2	2	2	0	2	0	0	2	0	0	2	0	0	0	-1	2	-1	2	-1	-1	0	2	0	-1	0	2	0	-1	-1	2	2	-1	2
S6A3206675	0	0	2	0	0	0	0	2	0	2	0	2	2	0	2	0	2	2	2	0	2	0	0	2	0	0	2	0	0	0	0	2	2	2	2	2	0	2	0	1	0	2	0	0	0	2	2	0	-1
S6A3658044	-1	0	2	0	0	0	0	2	-1	2	0	2	2	0	2	0	2	2	2	0	2	0	0	2	0	0	2	0	0	0	0	2	2	2	2	2	0	2	0	2	0	2	0	0	0	2	2	0	2
S6A2714100	-1	0	2	-1	0	0	0	2	2	2	0	2	2	0	2	0	2	2	2	0	2	0	0	2	0	0	2	0	0	0	0	2	2	2	2	2	0	-1	0	1	0	2	0	0	0	2	2	0	2
S6A2346225	0	0	2	0	0	0	0	2	2	2	0	-1	2	0	2	0	2	-1	-1	0	2	0	0	-1	0	0	2	0	0	0	-1	2	1	2	2	2	0	2	0	1	0	2	0	0	0	2	2	0	2
S6A2212413	0	0	2	0	0	0	0	2	2	2	0	2	2	0	2	0	2	2	2	0	2	0	0	2	0	0	2	0	0	0	0	2	2	2	2	2	0	2	0	1	0	2	0	0	0	2	2	0	2
S6A1948076	0	0	2	0	0	0	0	2	2	2	0	2	2	0	2	-1	2	2	2	0	2	0	0	2	0	0	2	0	0	0	0	2	2	2	2	-1	0	2	0	1	0	2	0	-1	0	2	2	0	2
S6A1675032	0	0	2	0	0	0	0	2	2	2	0	2	2	0	2	0	2	2	2	0	2	0	0	2	0	0	2	0	0	0	0	2	2	2	1	2	0	2	0	1	0	2	0	0	0	2	2	0	2
S6A982116	0	0	2	0	0	0	0	2	2	2	0	2	2	0	2	-1	2	2	2	0	2	0	0	2	0	0	2	0	0	0	0	2	2	2	2	2	0	2	0	1	0	2	0	0	0	2	2	0	2
S6A739855	0	0	2	0	0	0	0	2	2	2	0	2	2	-1	2	-1	2	2	-1	0	2	0	-1	2	0	0	2	0	0	0	-1	2	2	2	2	2	0	2	0	1	0	2	0	0	-1	2	2	0	2
[truncated: 296 more columns]

## Sheet: 7A
S7A734003433	0	0	2	2	0	2	0	2	2	0	0	0	0	2	0	0	2	2	0	2	0	2	0	2	0	2	0	0	2	0	0	2	2	2	2	2	2	2	0	2	2	2	2	2	2	2	2	1	2
S7A730094393	0	0	2	1	0	2	0	2	2	0	0	0	0	2	0	0	2	2	0	2	0	2	0	2	0	-1	0	0	2	0	0	2	2	2	2	2	2	2	0	2	2	2	2	-1	-1	-1	-1	0	2
S7A729402536	0	0	2	2	0	2	0	2	2	0	0	0	0	2	0	0	2	2	0	2	0	2	0	2	0	2	0	0	2	0	0	2	2	2	2	-1	2	2	0	2	2	2	2	-1	2	-1	2	1	2
S7A726617173	0	0	2	2	0	2	0	2	2	0	0	0	1	2	0	0	2	2	0	2	0	2	2	2	0	2	0	0	2	-1	0	2	2	2	2	-1	2	2	0	2	2	2	2	2	2	2	2	0	2
S7A726412517	0	0	2	2	0	2	0	2	2	0	-1	-1	2	-1	0	0	2	2	-1	2	0	2	2	2	0	2	0	0	2	-1	0	2	2	2	2	-1	2	2	0	2	2	2	2	2	-1	2	2	0	2
S7A724115161	0	0	2	2	0	2	0	2	2	2	0	0	-1	2	0	0	2	-1	-1	2	0	2	2	2	0	2	-1	0	2	0	2	2	2	2	-1	2	2	2	0	2	2	2	2	2	-1	2	2	0	2
S7A724115122	0	0	2	2	0	2	0	2	2	0	0	0	2	2	0	0	2	2	0	2	0	2	2	2	0	2	0	0	2	0	2	2	2	2	2	2	2	2	0	2	2	2	2	2	2	2	2	0	2
S7A705490415	0	2	0	-1	2	2	0	2	2	0	0	0	0	2	0	-1	2	-1	2	2	2	-1	2	1	0	2	2	0	2	0	0	2	1	2	2	-1	2	0	0	2	2	-1	0	-1	2	2	-1	0	2
S7A703554440	-1	2	0	2	2	2	0	2	2	0	0	0	0	2	0	2	2	2	2	2	2	0	2	0	0	2	-1	0	2	2	-1	2	0	2	2	-1	2	0	-1	2	2	2	-1	0	2	2	-1	0	2
S7A701757672	0	2	0	2	2	2	0	2	2	0	0	0	0	2	0	2	2	2	2	2	2	0	2	1	0	2	2	0	1	1	0	2	0	2	2	2	2	0	0	2	2	2	0	0	2	2	2	0	2
S7A701441685	0	2	0	2	2	2	0	2	2	0	0	0	0	2	0	2	2	2	2	2	2	0	2	1	0	2	2	0	1	1	0	2	0	2	2	2	2	0	0	2	2	2	0	0	2	2	2	0	2
S7A701030118	0	-1	0	-1	2	2	0	2	2	0	0	0	0	-1	0	2	2	-1	2	2	2	0	2	1	-1	2	2	0	1	2	0	2	0	2	2	-1	2	0	0	2	2	2	0	0	2	-1	-1	-1	2
S7A700823269	0	2	0	2	2	2	0	2	2	0	0	0	0	2	0	2	2	2	2	2	2	0	2	1	0	2	2	0	1	1	0	2	0	2	2	2	2	0	0	2	2	2	0	0	2	2	2	0	2
S7A700506157	0	2	0	2	2	2	0	2	2	0	0	0	0	2	0	2	2	0	2	2	2	0	2	1	0	2	2	0	1	1	0	2	0	2	2	2	2	0	0	2	2	2	0	0	2	2	2	0	2
S7A699092447	2	2	0	2	2	2	0	2	2	0	0	0	0	2	0	2	2	0	0	2	2	0	2	1	0	2	2	0	1	0	0	2	0	2	2	-1	2	0	0	2	2	2	0	0	1	2	2	-1	2
S7A698675929	2	2	0	2	2	2	0	2	2	0	0	0	0	2	0	2	2	-1	0	2	2	0	2	1	0	2	-1	0	1	0	0	2	0	2	2	2	2	0	0	2	2	2	0	0	2	2	2	0	2
S7A696929784	2	2	0	2	2	2	0	2	2	0	0	0	0	2	0	-1	2	0	0	2	2	0	2	0	0	2	2	0	-1	0	0	-1	0	2	2	-1	2	0	0	2	2	2	0	-1	2	1	-1	0	2
S7A696780506	-1	2	0	2	-1	2	0	2	2	-1	0	-1	-1	2	0	-1	2	0	-1	-1	2	0	2	0	0	0	-1	-1	2	0	0	2	-1	-1	2	2	-1	0	0	2	2	2	0	-1	2	-1	-1	0	2
S7A695843389	-1	2	0	2	2	2	0	2	2	0	0	0	0	-1	0	-1	2	0	0	2	2	-1	1	-1	0	0	-1	-1	0	-1	-1	2	0	2	2	-1	2	0	0	-1	2	2	0	-1	-1	2	2	0	-1
S7A695003182	-1	-1	0	2	2	2	0	2	2	0	0	0	0	2	0	-1	2	0	0	2	2	0	-1	0	-1	0	2	0	0	-1	0	2	0	2	2	-1	2	0	0	2	2	2	0	-1	2	2	2	0	-1
S7A694490708	2	2	0	2	2	2	0	2	2	0	0	0	0	2	0	2	2	0	0	2	2	0	2	0	0	0	2	0	1	0	0	2	0	2	2	2	2	0	0	2	2	2	0	0	2	2	2	0	2
S7A694447368	2	2	0	2	2	2	0	2	2	0	0	-1	0	2	0	2	2	0	0	2	2	0	2	0	0	0	2	0	1	0	0	2	0	2	2	2	2	0	0	2	2	2	0	0	2	2	2	0	2
S7A694372748	2	2	0	2	-1	2	0	2	2	-1	0	0	0	-1	0	-1	2	0	0	2	2	-1	-1	-1	-1	0	2	0	-1	-1	0	2	0	-1	-1	-1	2	0	0	2	2	2	-1	0	2	2	2	0	2
S7A694198359	2	2	0	2	2	2	0	2	2	0	0	0	0	2	0	2	2	0	0	2	2	0	2	0	-1	0	2	0	2	-1	-1	2	0	2	2	2	2	0	0	2	2	2	0	0	2	2	2	-1	2
S7A694190914	-1	2	0	2	2	2	0	2	2	0	0	0	0	2	0	-1	2	0	0	1	-1	0	2	0	0	0	2	0	1	0	0	2	0	2	2	2	2	0	0	2	2	2	-1	0	-1	2	-1	0	2
S7A693812913	2	2	0	2	2	2	0	2	2	0	0	0	0	2	0	2	2	0	0	2	2	0	2	0	0	0	2	0	1	0	2	2	0	2	2	2	2	0	0	2	2	2	0	0	2	2	2	0	2
S7A693692752	-1	2	0	2	2	-1	0	2	2	0	0	0	0	2	0	2	2	0	0	2	2	0	2	0	0	0	2	0	1	-1	2	2	0	2	2	-1	2	0	0	2	2	2	0	0	2	2	2	0	2
S7A692456312	2	2	0	2	-1	2	0	2	2	-1	0	0	0	-1	-1	-1	2	0	-1	-1	2	0	0	0	0	0	2	0	-1	-1	2	2	0	2	2	-1	2	0	0	2	-1	2	0	0	-1	2	2	-1	2
S7A692202279	2	2	0	2	2	2	0	2	2	0	0	0	0	2	0	2	2	0	0	2	2	0	0	0	0	0	-1	0	1	0	2	2	0	2	2	2	2	0	0	2	2	2	0	0	2	1	2	0	2
S7A690722073	2	2	0	2	2	2	0	2	2	0	0	0	0	2	0	2	2	0	0	2	2	0	0	0	0	0	2	0	2	0	2	2	0	2	2	2	2	0	0	2	2	2	0	0	2	1	2	0	2
S7A688960018	2	2	0	2	2	2	0	2	2	-1	-1	0	0	2	-1	2	-1	0	0	2	2	0	1	-1	0	-1	-1	0	2	0	2	-1	0	2	2	2	-1	0	0	2	2	-1	0	0	2	-1	2	0	-1
S7A686332695	2	0	0	2	2	2	0	2	2	0	0	0	0	-1	0	2	2	0	0	2	2	0	0	0	0	0	2	0	1	0	2	2	0	2	2	2	2	0	0	2	2	2	0	0	2	-1	0	0	2
S7A674521741	0	0	0	-1	2	2	0	2	2	0	-1	0	-1	2	0	2	2	0	-1	-1	2	0	0	-1	0	0	2	0	-1	0	-1	2	2	2	0	0	0	0	0	2	-1	0	0	0	-1	-1	0	0	2
S7A672148737	2	0	0	2	2	2	0	2	2	0	0	0	0	2	0	2	2	0	0	2	2	0	0	2	0	0	2	0	2	0	0	2	2	2	0	0	0	0	0	2	2	0	0	0	2	0	0	0	2
S7A671934015	2	0	0	2	2	2	0	2	2	0	0	0	0	2	0	2	2	0	0	2	2	0	0	2	0	0	2	0	2	0	0	2	2	2	0	0	0	0	0	2	2	0	0	0	2	0	0	0	2
S7A671752129	2	0	0	2	2	2	0	2	2	0	0	0	0	2	0	2	2	0	0	2	2	0	0	2	0	0	-1	0	2	0	0	2	2	2	0	0	0	0	0	2	2	0	0	0	2	-1	0	0	2
S7A670871243	2	0	0	2	2	2	0	2	2	0	0	0	0	2	0	2	2	0	0	2	2	0	0	2	2	0	2	0	2	0	0	2	2	2	0	0	0	0	0	2	2	0	0	0	2	0	0	0	2
S7A670800753	2	0	0	2	2	2	2	2	2	-1	0	0	0	2	0	2	2	-1	0	2	2	0	0	2	2	0	2	0	2	-1	0	2	2	2	0	0	0	0	0	2	-1	0	0	-1	-1	0	-1	0	-1
S7A670265569	2	0	0	2	2	2	2	2	2	0	0	0	0	2	0	2	2	0	0	2	2	0	0	2	2	0	2	0	2	0	0	2	2	2	0	0	0	0	0	2	2	0	0	0	-1	0	0	0	2
S7A669213480	2	0	0	2	2	2	2	2	2	0	0	0	0	2	0	2	2	0	0	2	2	0	0	2	2	0	2	0	2	1	0	0	2	2	0	0	0	0	0	2	2	0	0	0	2	0	0	0	2
S7A666994727	2	-1	0	2	2	2	-1	2	2	-1	0	0	0	2	0	2	2	-1	0	2	2	0	0	2	-1	0	-1	-1	-1	0	0	-1	2	2	0	-1	0	0	-1	-1	2	0	0	0	-1	1	0	0	2
S7A664780495	2	0	0	2	2	2	2	2	2	0	0	0	0	2	0	2	2	-1	0	2	2	1	0	2	2	0	2	0	2	1	0	0	2	2	0	-1	0	0	0	2	2	0	0	0	2	2	0	0	2
S7A663776851	2	0	0	2	2	2	2	2	2	0	0	0	0	2	0	2	2	0	0	2	2	1	1	2	2	0	2	0	2	-1	0	0	2	2	0	0	0	0	0	2	2	0	0	0	2	1	0	0	2
S7A659824648	-1	0	0	2	2	2	-1	2	2	-1	0	-1	2	2	0	0	2	0	0	2	2	2	0	2	2	0	-1	0	2	2	0	0	2	2	0	-1	0	0	0	2	1	0	0	0	-1	2	0	0	0
S7A657897270	2	0	0	2	2	2	2	2	2	0	0	0	2	2	0	0	2	0	0	2	2	1	0	2	2	0	2	0	2	2	0	0	2	2	0	0	0	0	0	2	2	0	0	0	2	1	0	0	0
S7A654221306	2	0	0	2	2	2	2	2	2	0	0	0	2	2	0	-1	2	0	0	2	2	2	1	2	2	0	2	0	-1	2	0	0	1	2	0	0	0	0	0	2	2	0	0	0	2	1	-1	0	0
S7A653626086	2	0	0	2	2	2	2	2	2	0	0	0	-1	2	-1	0	2	-1	-1	2	2	1	0	2	-1	-1	2	0	2	2	0	0	2	2	0	-1	-1	-1	0	-1	2	0	-1	-1	2	1	0	0	-1
S7A652760637	-1	0	0	1	2	2	2	-1	2	0	-1	0	2	2	0	0	0	0	-1	2	2	0	0	2	2	0	2	0	2	2	0	0	2	2	0	-1	0	0	0	2	2	0	0	0	2	-1	0	0	-1
S7A652721676	2	0	0	2	2	2	2	2	2	0	0	0	2	2	0	-1	0	0	0	2	2	1	1	2	2	0	2	0	2	2	0	0	2	2	0	0	0	0	0	2	2	0	0	0	2	1	0	0	0
S7A652539616	2	0	0	2	2	2	2	2	2	0	0	0	2	2	0	-1	0	-1	0	2	1	1	0	2	2	0	2	0	2	2	0	0	2	2	0	0	0	0	0	2	2	0	0	0	-1	2	0	0	0
S7A652356917	2	0	0	2	2	2	2	-1	2	0	0	0	2	2	0	0	0	0	0	2	1	1	0	2	2	0	2	0	2	2	0	0	2	2	0	0	2	0	0	2	2	0	0	0	2	2	0	0	0
S7A652292920	2	0	0	2	2	2	2	2	2	-1	0	-1	2	2	0	-1	0	0	0	2	2	1	-1	2	2	0	2	0	2	-1	0	0	2	2	0	0	2	0	0	2	2	0	0	0	-1	1	0	0	0
S7A646992291	2	0	0	2	2	0	2	2	2	-1	0	0	2	-1	0	-1	0	0	-1	2	2	1	-1	2	2	0	2	0	2	2	0	0	2	2	0	0	2	0	0	2	2	0	0	0	2	2	0	0	0
S7A646931252	0	-1	0	-1	2	0	2	2	2	0	0	0	2	2	0	0	0	0	0	-1	2	1	0	2	-1	-1	2	-1	2	2	-1	-1	2	2	0	0	2	0	0	-1	2	0	0	0	2	-1	0	-1	-1
S7A646930742	2	-1	0	2	2	0	2	2	2	0	0	0	2	2	0	0	0	0	0	2	2	2	0	2	-1	0	2	0	2	2	0	0	2	2	0	0	2	0	0	2	2	0	0	0	2	0	0	0	-1
S7A645088276	2	-1	0	2	2	0	2	2	2	0	0	0	2	2	0	-1	0	0	-1	2	2	1	0	2	2	0	2	0	2	2	0	0	2	2	0	-1	2	-1	0	2	2	0	0	0	2	-1	-1	0	-1
S7A644483283	2	0	0	2	2	0	2	2	2	0	0	0	2	2	0	0	0	0	0	2	2	1	0	2	2	0	2	0	2	2	0	0	2	2	0	0	2	0	0	2	2	0	0	0	2	1	0	0	0
S7A643674603	1	0	0	2	-1	0	2	2	2	0	0	0	2	2	0	0	0	0	0	1	2	1	0	2	2	0	2	0	2	2	0	0	2	2	0	0	2	0	0	2	2	0	0	0	2	2	0	0	0
S7A642424915	2	0	0	2	2	0	2	2	2	0	0	0	2	2	0	0	0	0	0	2	2	1	0	2	2	0	2	0	2	2	0	0	2	2	0	0	2	0	0	2	2	0	0	0	2	1	0	0	0
S7A642394634	-1	0	0	2	-1	0	2	-1	2	0	-1	-1	2	2	-1	0	-1	0	0	-1	2	-1	0	-1	2	0	2	-1	2	-1	0	0	-1	2	0	-1	2	0	0	-1	2	-1	-1	-1	2	-1	-1	0	0
S7A641050335	2	0	0	2	2	0	2	2	2	0	0	0	2	2	0	0	0	2	0	2	2	2	0	0	2	0	-1	0	2	2	0	0	2	2	0	-1	2	0	0	2	2	0	0	-1	2	2	0	0	-1
S7A639840584	2	0	0	2	2	0	2	2	2	-1	0	0	2	2	0	0	0	2	0	2	2	2	0	0	2	0	2	0	2	2	0	0	2	2	0	0	2	0	0	2	2	0	0	0	2	1	0	0	0
S7A639837597	2	0	0	-1	2	0	2	-1	2	0	0	0	2	2	0	-1	0	2	0	2	2	2	0	0	2	0	2	-1	-1	2	0	0	2	2	0	0	2	0	0	2	2	0	0	0	2	-1	0	-1	0
S7A634973916	-1	0	0	2	2	0	2	2	2	0	-1	0	2	2	0	0	0	2	0	0	2	0	0	0	2	0	2	0	-1	2	0	0	2	2	0	0	2	0	0	2	2	0	0	-1	2	1	0	0	0
S7A634903412	0	0	0	2	2	0	2	2	2	0	0	0	2	2	0	-1	0	2	0	0	2	0	-1	0	2	0	2	0	-1	2	0	0	2	-1	-1	0	-1	0	0	2	-1	0	0	0	2	1	0	0	-1
S7A634878830	0	0	0	-1	2	0	2	2	2	0	0	0	2	2	0	0	0	2	0	0	2	0	0	0	2	0	2	0	2	2	0	0	2	2	0	0	2	0	0	2	2	0	0	0	2	1	-1	0	0
S7A634800836	0	0	0	2	2	0	2	2	2	0	-1	0	2	2	0	0	0	2	0	0	2	0	0	0	2	0	2	0	2	2	0	0	2	2	0	-1	2	0	0	2	2	0	0	-1	2	-1	0	0	0
S7A634800703	0	0	0	2	2	0	2	2	2	0	0	-1	2	2	0	-1	0	-1	-1	0	2	0	0	0	2	0	2	0	2	2	0	0	-1	2	0	0	2	0	0	2	2	0	0	0	-1	1	0	-1	-1
S7A628520213	0	0	0	2	2	0	2	2	2	0	0	0	2	2	0	0	0	2	0	1	2	0	0	0	2	0	2	0	2	2	0	0	2	2	0	0	2	0	0	2	2	0	0	0	2	2	0	0	0
S7A628358007	0	0	0	2	2	0	2	2	2	0	0	0	2	2	0	0	0	2	0	1	2	0	0	0	2	0	2	0	2	2	0	0	2	2	0	0	2	0	0	2	2	0	0	0	2	1	-1	0	0
S7A627120537	0	0	0	2	2	0	2	2	2	0	0	0	2	2	0	0	0	2	0	1	2	0	0	0	2	0	2	0	2	2	0	0	2	2	0	0	2	0	0	2	2	0	0	0	2	1	0	0	0
S7A626151875	0	0	0	2	2	0	2	2	2	0	0	0	2	2	0	-1	0	2	0	1	2	0	0	0	2	0	-1	0	2	2	0	0	2	2	0	0	2	0	0	2	2	0	0	-1	2	2	0	0	0
S7A625677912	0	0	0	2	2	0	2	2	2	0	0	2	2	-1	0	0	0	2	0	1	1	0	-1	0	-1	0	-1	-1	0	-1	0	0	2	2	0	0	2	0	0	2	2	-1	0	-1	2	2	-1	0	-1
S7A625677638	-1	0	0	2	2	0	2	2	2	0	0	2	2	2	0	-1	0	2	0	1	1	0	-1	0	2	0	2	0	2	2	0	0	2	2	0	0	2	0	0	2	2	0	0	0	2	1	0	0	0
S7A625677511	0	0	0	2	2	0	2	2	-1	-1	0	2	2	2	0	-1	0	-1	-1	0	2	0	-1	0	2	0	2	0	2	2	0	0	2	2	-1	0	2	-1	-1	2	2	-1	0	-1	2	2	-1	0	-1
S7A624971255	0	0	0	2	2	-1	2	2	-1	0	-1	2	-1	-1	0	-1	0	2	-1	2	2	-1	-1	-1	2	-1	2	0	2	2	-1	0	2	2	-1	-1	2	0	0	2	2	-1	-1	-1	2	0	-1	0	0
S7A623813802	0	0	0	2	2	0	2	2	2	0	0	2	2	2	0	0	0	2	0	1	2	0	0	0	2	0	2	0	2	2	0	0	2	2	0	0	2	0	0	2	2	0	0	0	2	1	0	0	0
S7A620486146	0	0	0	-1	2	0	2	2	2	0	0	2	2	2	0	-1	0	-1	0	1	2	0	0	0	2	0	-1	0	2	2	-1	0	2	2	0	-1	2	0	0	2	2	0	0	0	2	1	-1	-1	0
S7A620179109	0	0	0	2	2	0	2	2	2	0	0	2	-1	2	0	0	0	2	0	1	2	0	0	0	2	0	2	0	2	2	0	0	2	2	0	-1	2	0	0	2	2	0	0	0	2	2	0	0	0
S7A619494259	0	0	0	2	2	0	2	2	2	0	0	2	2	2	0	0	0	2	0	2	2	0	0	0	2	0	2	0	2	2	0	0	2	2	0	0	2	0	0	2	2	0	0	0	2	-1	0	0	0
S7A617734726	0	1	0	2	2	0	2	2	2	0	0	2	2	2	-1	0	0	2	0	1	2	0	0	0	2	0	2	0	2	2	0	0	2	2	0	2	2	0	-1	2	0	0	0	0	2	1	0	0	-1
S7A617733318	-1	0	0	2	2	0	2	2	2	-1	0	-1	2	2	0	0	0	-1	0	2	2	-1	0	0	-1	0	2	0	-1	2	0	0	-1	2	0	-1	2	0	0	2	0	0	0	-1	-1	-1	0	0	0
S7A617733123	0	0	0	2	2	0	2	2	2	0	0	2	2	2	0	0	0	2	0	1	2	0	0	0	2	0	2	0	2	2	0	0	2	2	0	0	2	0	0	2	0	0	0	0	2	1	0	0	0
S7A617608296	0	0	0	2	2	0	2	2	2	0	0	2	2	2	0	0	0	2	0	0	1	0	0	0	2	0	2	0	-1	2	0	0	2	2	0	0	2	0	0	2	0	0	0	0	2	0	0	0	-1
S7A617195915	-1	0	0	2	2	0	2	2	2	0	0	2	-1	2	0	0	0	2	0	2	2	0	0	0	-1	0	2	0	2	2	0	0	2	2	0	0	2	0	0	2	2	0	0	0	2	-1	0	0	-1
S7A613024791	0	0	0	2	2	0	2	2	2	0	0	2	2	2	0	0	0	2	0	1	2	0	0	0	2	0	2	0	2	2	0	0	2	2	0	0	2	0	0	2	0	0	0	0	2	1	0	0	0
S7A610993044	-1	-1	0	2	2	0	2	2	-1	0	0	2	2	2	0	0	0	2	0	2	2	0	-1	0	-1	-1	2	0	2	2	0	0	2	2	0	0	-1	0	0	2	0	0	-1	0	-1	-1	0	-1	-1
S7A610347316	0	0	0	2	2	0	2	2	2	0	0	2	2	2	0	-1	0	-1	0	1	2	0	0	0	2	2	2	0	2	2	0	0	1	2	0	0	2	0	0	2	0	1	0	0	2	1	0	0	0
S7A596032134	0	-1	0	2	2	0	2	2	2	0	0	2	2	2	0	0	0	2	0	1	2	0	0	0	2	2	2	0	2	2	0	0	2	2	0	0	2	0	0	2	0	0	0	0	2	2	0	0	-1
S7A585519928	0	0	0	2	-1	0	2	2	2	-1	0	2	2	2	0	0	0	2	0	1	2	0	2	0	2	2	2	0	2	2	0	0	2	2	1	0	-1	0	0	2	0	-1	0	0	2	1	0	0	0
S7A585498133	-1	-1	0	2	2	0	2	2	2	0	0	2	2	2	0	0	0	2	0	0	2	0	0	0	2	2	2	0	2	2	0	0	2	2	0	-1	2	0	0	2	0	0	0	-1	-1	1	0	0	-1
S7A583872665	0	0	0	2	2	0	2	2	2	0	0	2	2	2	0	0	0	2	0	1	2	0	0	0	2	2	2	0	2	2	0	0	2	2	0	0	2	0	0	2	0	0	0	0	2	2	0	0	0
S7A580657048	-1	0	0	2	2	0	2	2	2	-1	0	2	2	2	0	-1	0	-1	0	1	2	0	0	0	2	2	2	0	2	2	0	0	2	2	0	0	2	0	0	2	0	0	0	0	2	0	0	0	-1
S7A579647312	0	0	0	2	2	0	2	2	2	0	0	2	2	2	0	0	0	2	0	1	2	0	0	0	2	2	2	0	2	2	0	0	2	2	0	0	2	0	0	2	0	0	0	0	2	1	0	0	0
S7A579339226	0	0	0	2	2	0	2	2	2	0	0	2	2	2	0	0	0	2	0	2	2	0	0	0	2	2	2	0	2	2	-1	0	2	2	0	-1	2	0	0	-1	0	0	0	0	2	1	0	0	0
S7A575093859	0	0	0	2	2	0	2	2	2	0	0	2	2	2	0	0	0	2	0	1	2	0	0	0	2	2	2	0	2	2	0	0	2	2	0	0	2	0	0	2	0	0	0	0	2	2	0	0	0
S7A564161992	-1	0	0	-1	2	0	2	2	2	-1	0	-1	-1	2	0	-1	0	2	0	-1	2	0	0	0	2	2	-1	-1	-1	-1	0	-1	2	2	-1	0	-1	0	0	2	-1	-1	0	-1	2	0	0	-1	0
S7A516508921	0	0	0	2	2	0	2	2	2	0	0	2	2	2	0	0	0	2	0	1	2	0	0	0	2	2	2	0	2	2	0	1	2	2	0	0	2	0	0	0	0	0	0	0	2	0	0	0	0
S7A515879681	0	0	0	2	2	0	2	2	2	0	0	2	2	2	0	0	0	2	0	0	2	0	0	0	2	2	2	0	2	2	0	1	2	2	0	0	2	0	0	0	0	0	0	0	2	2	-1	0	0
S7A514898964	-1	0	0	2	2	0	2	2	2	-1	0	1	2	2	-1	-1	0	2	0	1	2	0	-1	0	2	2	2	-1	1	2	0	1	2	2	0	-1	2	0	0	0	0	-1	0	0	2	-1	0	0	-1
S7A514442422	0	-1	0	0	2	0	2	-1	2	-1	0	2	2	2	0	0	0	2	0	-1	2	0	0	0	2	2	2	0	2	2	-1	0	2	2	0	0	2	0	-1	0	0	-1	0	-1	-1	1	0	0	-1
S7A512760549	-1	-1	0	-1	-1	0	2	2	2	0	0	2	2	-1	-1	-1	0	2	-1	2	2	0	0	0	2	2	-1	0	2	2	0	1	2	2	0	-1	2	0	0	-1	0	0	0	0	2	1	-1	-1	0
S7A512096435	-1	-1	0	0	2	0	2	2	2	0	0	2	2	2	0	0	0	2	-1	-1	2	0	0	0	2	2	2	-1	2	2	-1	2	2	2	0	0	2	0	-1	0	0	0	0	0	2	1	0	0	-1
S7A511714171	0	0	0	0	2	0	2	2	2	0	0	2	2	2	0	0	0	2	0	1	2	0	0	0	2	2	2	0	2	2	0	1	2	2	0	0	2	0	0	0	0	0	0	0	2	1	0	0	0
S7A494283057	0	-1	0	-1	2	0	2	2	2	0	0	2	-1	-1	-1	0	0	2	-1	2	2	0	0	-1	2	2	2	0	2	-1	0	2	2	2	-1	-1	2	0	0	0	0	0	0	0	-1	0	-1	0	-1
S7A493215199	0	0	0	0	2	0	2	2	2	0	0	2	2	2	-1	0	0	-1	-1	2	2	1	0	-1	2	-1	-1	0	-1	2	-1	0	2	2	0	0	-1	0	0	-1	0	0	0	-1	-1	2	-1	0	0
S7A351035814	0	-1	0	0	1	0	2	2	0	-1	0	2	2	2	-1	-1	0	2	0	1	2	0	0	2	2	2	2	-1	-1	2	0	1	2	2	0	0	2	0	0	0	-1	0	0	-1	2	0	2	0	0
S7A323182046	0	-1	0	-1	1	0	2	2	0	-1	0	2	2	2	0	0	0	2	0	1	2	-1	0	0	2	2	2	0	-1	-1	-1	-1	2	2	0	-1	-1	0	0	0	0	0	0	-1	2	0	2	0	0
S7A278085521	0	0	0	0	0	0	2	2	0	-1	0	2	2	2	0	-1	0	2	0	2	2	0	0	1	2	2	2	0	2	-1	0	2	2	2	0	-1	2	0	-1	0	0	0	0	0	2	-1	-1	0	0
S7A276826333	0	0	0	0	1	0	2	2	0	0	0	2	2	2	0	0	0	2	0	1	2	0	-1	1	2	2	2	0	2	2	-1	1	2	2	0	0	2	0	0	0	0	0	0	0	2	0	2	0	0
S7A276612153	0	0	0	0	1	0	2	2	0	0	0	-1	2	2	-1	0	0	-1	-1	-1	2	-1	0	0	-1	2	-1	0	2	2	0	2	2	2	0	0	2	-1	0	0	0	0	0	-1	2	0	2	0	0
S7A235680147	0	2	0	0	-1	0	2	2	0	-1	-1	2	2	2	0	-1	0	2	-1	0	1	0	-1	-1	-1	2	2	-1	2	-1	0	-1	2	0	0	0	2	-1	-1	-1	0	-1	0	-1	2	2	2	0	-1
S7A235103196	-1	2	0	-1	2	0	2	2	0	-1	0	2	2	2	0	-1	0	2	0	-1	2	0	2	1	2	2	2	-1	2	2	-1	1	2	-1	-1	-1	2	-1	0	0	0	0	0	0	2	0	2	-1	0
S7A132814625	0	2	0	-1	1	0	2	0	2	0	0	2	-1	-1	2	0	0	2	-1	-1	-1	0	0	1	2	-1	2	0	2	-1	-1	2	2	0	-1	0	2	0	2	-1	0	0	-1	0	0	2	-1	2	-1
S7A116122882	0	2	0	0	1	2	0	0	2	0	0	2	0	2	2	0	0	0	0	1	2	0	0	0	2	2	0	0	2	2	0	2	2	2	0	0	2	0	2	0	0	0	0	0	0	2	2	1	0
S7A115241001	0	2	0	0	0	2	0	0	2	0	0	2	0	2	2	-1	0	0	-1	1	2	0	0	0	-1	2	0	0	2	2	0	-1	2	2	0	-1	-1	0	2	0	0	0	0	-1	0	-1	2	2	0
S7A114020785	0	2	0	0	1	2	0	0	2	0	0	2	0	2	2	0	0	0	0	1	2	0	0	0	2	2	0	0	2	2	-1	2	2	2	0	0	2	0	2	0	0	0	0	0	0	2	2	1	0
S7A111918271	0	-1	0	0	1	2	0	0	2	0	0	2	0	2	2	0	0	0	0	1	2	0	0	0	2	2	0	0	2	2	-1	2	2	2	0	-1	2	0	2	0	0	0	0	-1	0	2	2	2	0
S7A110891681	0	2	0	0	2	2	0	0	2	0	0	2	0	2	2	-1	0	0	0	1	2	0	0	0	2	2	0	0	2	2	0	2	-1	2	0	0	2	0	2	0	0	0	0	0	0	2	2	2	0
S7A110074891	0	2	0	0	2	2	0	0	2	0	2	2	0	2	2	0	0	-1	0	0	2	0	0	0	2	2	0	0	2	2	0	2	2	2	0	0	2	0	2	0	0	0	0	0	-1	2	2	1	0
S7A110655900	0	2	0	0	2	2	0	0	2	0	0	2	0	2	2	0	0	0	0	1	2	0	0	0	2	2	0	-1	2	2	0	2	-1	2	0	0	2	0	2	0	0	-1	0	0	0	-1	2	0	0
S7A108805314	0	2	0	0	1	2	0	0	2	0	0	2	0	2	2	0	0	0	2	1	2	0	0	0	2	2	0	0	2	2	0	2	2	2	0	0	2	0	2	0	0	0	0	0	0	2	2	1	0
S7A102061710	0	2	0	2	2	2	0	0	2	0	0	2	-1	-1	-1	-1	0	-1	2	2	2	-1	0	-1	2	2	0	0	2	2	0	2	2	2	0	0	0	2	2	0	0	-1	0	0	0	1	-1	0	-1
S7A100728075	0	2	0	2	1	2	0	0	2	0	0	2	0	2	2	0	0	0	2	1	2	0	0	0	2	2	0	0	2	2	0	2	2	2	0	0	0	2	2	0	0	0	0	0	0	2	2	1	0
S7A100072126	0	2	0	2	1	2	0	-1	0	0	-1	2	0	-1	2	0	0	0	-1	0	2	0	0	0	-1	2	0	-1	-1	2	0	2	2	2	0	-1	0	2	2	0	0	0	0	0	0	-1	2	1	-1
S7A99142450	-1	1	0	2	-1	2	0	0	2	0	0	-1	0	-1	2	-1	0	0	-1	2	1	0	0	0	2	-1	0	0	2	0	-1	2	2	2	0	0	0	2	2	0	0	-1	0	0	-1	2	2	-1	-1
S7A94912988	0	2	0	2	1	2	0	0	2	0	0	2	0	2	2	0	0	0	2	1	2	0	0	0	2	2	0	0	2	2	0	2	2	2	0	0	0	2	2	0	0	0	0	0	0	2	2	1	0
S7A94149409	0	2	0	2	1	2	0	0	2	0	0	2	0	2	2	0	0	0	2	1	2	0	0	0	2	2	0	0	2	2	0	2	2	2	0	0	0	2	2	0	0	0	0	0	-1	2	2	0	-1
S7A89976042	-1	2	0	2	1	2	0	0	1	-1	0	2	0	-1	0	0	0	0	2	2	2	0	-1	0	2	2	0	-1	0	2	0	2	2	2	0	0	0	2	2	0	0	0	0	0	1	2	2	2	0
S7A88431600	-1	2	0	2	1	2	0	0	2	-1	0	-1	0	2	0	0	0	0	2	2	2	0	0	0	2	2	-1	0	0	2	-1	2	2	2	0	0	0	2	2	0	0	0	0	0	0	2	2	2	0
S7A85912154	0	2	0	2	1	2	0	0	2	0	0	2	0	2	0	0	0	0	-1	2	2	0	0	0	2	2	0	0	0	2	0	2	2	2	0	0	0	2	2	0	0	0	0	0	2	-1	2	2	0
S7A85594464	0	2	0	2	0	2	0	0	2	0	0	2	-1	2	0	0	0	0	2	2	2	0	0	0	2	-1	0	0	0	2	0	-1	2	2	0	-1	0	2	-1	0	0	-1	0	0	-1	0	2	2	0
S7A85082110	-1	2	0	2	0	2	0	0	2	-1	0	2	0	2	-1	0	0	0	0	2	-1	0	-1	-1	0	-1	0	-1	0	2	-1	2	2	2	0	0	0	2	2	0	0	-1	0	0	0	0	2	-1	-1
S7A84855108	0	2	0	2	1	2	0	0	2	-1	0	2	-1	2	0	-1	0	0	2	2	2	0	0	0	0	2	0	0	0	2	0	2	2	2	0	0	0	2	2	0	0	0	0	0	2	0	2	2	0
S7A83774570	0	2	0	2	1	2	0	0	2	0	0	2	0	2	0	0	0	0	2	2	2	0	0	0	0	2	0	0	0	2	0	2	2	2	0	0	0	2	2	0	0	0	0	0	1	0	2	2	0
S7A83764614	0	2	0	2	1	2	0	0	2	-1	0	2	0	2	0	0	0	0	2	2	2	0	0	0	0	2	0	0	0	2	0	2	2	2	0	0	0	2	2	0	0	0	0	0	1	0	2	2	0
S7A83085752	-1	2	0	2	1	2	0	0	2	0	0	2	0	2	0	1	0	0	-1	2	2	0	0	0	0	2	0	-1	0	2	0	2	2	2	0	0	0	2	2	0	0	0	0	0	2	0	2	2	0
S7A82511471	0	-1	0	2	2	2	0	0	2	0	0	2	-1	2	0	0	0	0	-1	2	2	0	0	1	-1	2	0	0	0	2	0	2	2	2	0	-1	0	2	2	0	0	0	-1	0	0	-1	-1	-1	0
S7A76980567	0	0	0	2	2	2	0	0	2	-1	0	0	0	0	2	-1	0	0	-1	2	2	0	-1	-1	0	2	-1	0	0	2	0	2	2	2	-1	0	0	2	2	0	0	0	0	0	0	-1	0	2	2
S7A73442744	0	2	0	2	2	2	0	0	2	-1	0	0	-1	-1	2	0	0	0	-1	2	2	0	0	-1	-1	2	0	0	0	-1	0	2	-1	2	0	0	0	2	2	-1	0	0	-1	0	-1	-1	0	2	-1
S7A66984189	-1	1	2	2	2	2	0	-1	2	0	0	0	0	0	2	0	0	0	2	2	2	0	2	-1	0	2	0	-1	0	2	-1	2	-1	2	0	0	0	2	2	0	0	0	0	0	-1	0	-1	2	2
S7A66171217	0	0	2	2	2	2	1	0	2	0	0	0	0	0	2	0	0	0	2	-1	2	0	2	0	0	2	0	0	0	2	0	2	2	2	0	0	0	2	2	0	0	0	0	0	1	0	0	2	-1
S7A64614962	0	2	2	2	2	2	0	0	2	0	0	0	0	0	2	0	0	1	2	2	2	0	0	0	0	2	0	0	0	0	0	2	2	2	0	0	0	2	2	0	0	0	0	1	1	0	0	2	2
S7A54865094	0	1	2	2	2	2	0	0	2	0	2	-1	0	2	2	0	2	-1	2	2	2	0	-1	0	0	2	0	0	0	0	0	0	2	2	2	0	2	2	2	0	0	2	0	1	0	0	0	2	2
S7A54826091	0	1	-1	2	2	2	0	-1	2	-1	2	-1	0	-1	2	2	2	2	2	2	2	0	2	0	-1	2	0	-1	0	0	0	0	2	2	2	-1	2	-1	2	-1	0	2	0	0	0	0	0	2	-1
S7A50622832	0	2	2	2	2	2	0	0	2	0	2	0	0	2	2	2	2	1	2	0	2	0	0	0	0	2	0	0	2	0	0	0	2	2	2	0	2	2	2	0	0	2	0	1	0	0	0	2	2
S7A49486644	0	2	2	2	2	2	0	0	2	0	2	0	0	2	2	2	2	2	2	-1	2	0	0	0	0	2	0	0	2	0	0	0	-1	2	2	-1	2	2	2	0	0	2	0	1	0	0	0	2	2
S7A46084969	0	2	2	-1	2	2	-1	0	2	2	0	2	-1	2	2	2	2	-1	2	0	2	0	0	0	0	2	0	0	2	0	0	0	2	0	2	0	2	2	2	0	0	2	0	-1	0	0	-1	2	2
S7A42258274	1	2	2	2	2	2	0	0	2	-1	0	2	2	-1	2	2	2	1	2	0	2	0	2	0	-1	2	0	0	2	-1	0	0	2	0	2	0	2	2	2	0	0	2	0	0	0	0	0	2	-1
S7A41448493	2	2	2	2	2	2	0	0	2	-1	0	2	2	2	2	2	2	0	2	0	1	0	2	0	0	2	0	0	2	0	0	0	2	0	2	-1	2	2	2	0	0	2	0	0	0	0	0	2	2
S7A39227858	2	2	2	2	2	-1	0	0	0	-1	0	-1	2	2	-1	2	2	-1	-1	0	2	-1	2	-1	-1	2	-1	0	-1	0	0	0	2	0	2	0	2	2	2	-1	0	2	0	0	-1	0	-1	2	-1
S7A38242937	1	2	2	2	2	2	0	0	2	1	0	2	2	2	2	2	2	1	2	0	2	0	2	0	1	2	0	0	2	0	0	0	2	0	2	0	2	2	2	0	0	2	0	0	0	0	0	2	2
S7A37294217	0	2	2	2	2	2	0	0	2	-1	0	2	2	2	2	2	2	-1	2	0	2	0	2	0	0	2	0	0	2	0	0	0	2	0	2	0	2	2	2	-1	0	2	0	-1	-1	-1	0	2	2
S7A36372437	1	2	2	2	2	2	0	0	0	2	0	2	2	2	2	2	2	0	2	0	2	0	2	0	1	2	0	0	2	0	0	0	2	0	2	0	2	2	2	0	0	2	0	0	0	0	0	2	2
S7A36371674	0	2	2	2	2	2	0	0	0	2	0	2	2	2	2	2	2	-1	2	0	2	0	2	0	1	2	0	0	-1	0	-1	0	2	0	2	0	2	2	2	0	0	2	0	0	-1	0	-1	2	2
S7A36087757	-1	1	2	2	2	2	0	0	0	-1	0	2	2	2	2	-1	2	0	2	0	2	0	2	0	0	2	0	0	2	0	0	0	2	0	2	0	2	2	-1	0	0	2	0	0	-1	0	0	-1	2
S7A35441152	1	1	2	2	2	2	0	0	0	2	0	2	2	2	2	2	2	0	2	0	2	0	2	0	1	2	0	0	2	0	0	0	2	0	2	0	2	2	2	0	0	2	0	0	0	0	0	2	2
S7A31433008	2	-1	2	2	2	2	0	2	0	2	0	2	2	-1	2	-1	2	0	2	-1	0	0	2	0	-1	2	-1	-1	-1	-1	-1	0	0	0	-1	-1	2	2	2	0	0	2	0	0	-1	-1	0	2	-1
S7A31133774	2	2	2	2	2	2	0	2	0	2	1	2	2	2	2	2	2	0	2	0	0	0	2	0	1	2	0	0	2	0	0	0	0	0	2	0	2	2	2	0	0	2	0	0	0	0	0	2	2
S7A30153273	2	2	2	2	2	2	0	2	0	2	0	2	2	2	2	2	2	-1	2	0	0	0	-1	0	1	2	0	0	2	0	0	0	0	0	2	0	2	2	2	0	0	2	0	0	0	0	0	2	2
S7A27479016	1	2	0	1	2	2	2	2	0	2	1	2	2	2	2	0	2	0	2	0	0	1	2	0	1	2	0	0	2	0	0	0	0	0	2	0	2	2	2	0	0	2	0	0	0	1	0	2	2
S7A27049695	2	2	0	2	2	2	2	-1	0	2	1	2	-1	2	2	0	2	0	-1	2	0	1	2	0	1	-1	-1	0	2	0	0	0	1	0	2	-1	2	-1	2	0	0	-1	0	0	-1	-1	-1	2	2
S7A26720764	0	2	0	2	2	2	2	2	0	2	1	2	2	2	2	0	2	0	2	0	0	1	2	0	1	2	0	0	2	0	0	0	0	0	2	0	2	2	2	0	0	2	0	0	0	0	0	2	2
S7A25859195	0	-1	0	2	2	2	2	2	0	2	0	-1	2	2	2	-1	2	0	2	-1	1	1	2	0	-1	2	0	-1	-1	0	0	0	0	0	2	0	2	-1	2	0	0	2	-1	0	0	-1	-1	-1	-1
S7A25690524	0	2	0	2	2	2	2	2	0	2	0	2	2	2	2	-1	2	-1	-1	0	0	2	2	0	1	2	0	0	2	0	0	0	0	0	2	0	2	2	2	0	0	2	0	0	0	0	2	2	2
S7A25636334	0	2	0	2	2	2	2	2	0	2	1	2	2	2	2	0	2	0	2	0	0	1	2	0	1	2	0	0	2	0	0	0	0	0	2	0	2	2	2	0	0	2	0	0	0	0	0	2	2
S7A25209286	0	2	0	2	2	2	-1	2	0	2	2	2	2	2	2	0	2	0	2	0	0	2	2	-1	1	2	0	0	-1	0	0	-1	-1	0	2	0	2	-1	2	0	0	-1	0	-1	0	0	-1	2	2
S7A23235614	0	0	0	2	2	2	2	2	0	2	1	2	2	2	2	-1	2	-1	2	0	0	1	-1	0	0	2	0	0	-1	-1	-1	-1	0	0	2	0	2	2	2	0	0	2	0	0	0	-1	0	2	-1
S7A22891708	0	0	0	2	-1	2	-1	2	0	2	-1	2	2	2	2	0	2	0	-1	0	0	1	2	0	2	-1	-1	0	2	-1	0	0	0	-1	2	-1	2	2	2	-1	-1	-1	0	-1	-1	0	-1	2	2
S7A22870062	0	0	0	2	2	2	2	2	0	2	1	2	2	2	2	0	2	0	2	0	0	1	2	0	2	2	0	0	2	0	0	0	0	0	2	0	2	2	2	0	0	2	0	0	0	0	0	2	2
S7A20960452	0	0	0	-1	2	2	2	2	0	2	1	2	2	2	2	0	0	-1	-1	0	0	2	2	0	2	2	-1	0	2	0	0	0	0	0	2	-1	2	2	2	0	-1	2	0	-1	0	0	-1	2	-1
S7A19716796	0	0	0	2	2	-1	2	2	0	-1	1	2	-1	2	2	0	2	0	2	0	0	1	2	0	-1	2	0	0	-1	0	-1	0	0	0	2	0	2	2	2	0	0	2	0	0	0	0	0	2	-1
S7A17394271	0	0	0	2	2	2	2	2	0	2	2	2	2	2	2	0	0	0	2	0	0	2	2	0	2	2	0	0	2	0	-1	0	0	0	2	0	2	2	2	0	0	2	0	0	0	-1	0	2	2
S7A17360304	0	0	-1	2	2	2	2	2	0	2	2	2	2	2	2	-1	0	-1	-1	0	0	2	-1	0	2	2	0	0	-1	0	0	0	1	-1	2	-1	2	-1	2	-1	0	2	0	-1	-1	0	0	-1	-1
S7A17356214	0	0	0	2	2	2	2	2	0	2	1	2	2	2	2	0	0	0	2	0	0	2	2	0	2	2	0	0	2	0	0	0	0	0	2	0	2	2	2	0	0	2	0	0	0	0	0	2	2
S7A16302875	0	0	0	2	2	2	2	-1	0	2	2	2	2	2	2	0	0	0	2	0	0	2	1	0	2	2	0	0	2	0	0	0	0	0	2	0	2	2	2	0	0	2	0	0	-1	0	-1	2	2
S7A15614025	0	0	0	2	-1	2	2	2	0	2	2	2	2	2	2	0	0	-1	2	0	0	2	2	0	2	2	0	0	-1	0	0	0	0	0	0	0	2	2	2	0	0	2	0	0	0	0	0	2	-1
S7A15524501	0	0	0	2	2	2	2	2	0	2	2	2	2	2	2	0	0	0	2	0	0	2	2	0	2	2	0	0	2	0	0	0	0	0	0	0	2	2	2	0	0	2	0	0	0	0	0	2	2
S7A13855277	0	0	0	2	-1	2	2	2	0	2	-1	2	2	-1	-1	0	0	-1	2	0	0	2	2	0	0	2	0	0	2	0	0	0	0	-1	0	0	2	2	2	0	0	2	0	0	-1	-1	0	2	-1
S7A13098334	0	0	0	2	2	2	2	2	0	2	2	2	2	2	2	0	0	0	2	0	0	2	2	0	0	2	0	0	2	0	0	0	0	0	0	0	2	2	2	0	0	2	0	0	0	0	0	2	2
S7A12806601	-1	0	0	2	2	2	2	2	0	-1	-1	2	2	-1	-1	-1	0	-1	-1	-1	0	2	2	-1	0	2	0	-1	-1	0	0	-1	-1	-1	0	-1	2	-1	2	-1	0	2	0	-1	0	0	0	-1	-1
S7A12800912	0	-1	0	2	2	2	2	2	0	-1	2	2	-1	2	2	0	0	0	2	0	0	2	2	0	-1	2	0	0	-1	0	0	0	0	0	0	0	2	2	-1	0	-1	2	0	0	-1	-1	-1	2	2
S7A12007547	0	0	0	2	2	-1	2	2	0	-1	2	2	2	2	2	-1	0	-1	-1	0	-1	-1	2	-1	-1	2	-1	0	-1	0	0	0	-1	0	0	-1	-1	2	2	0	0	-1	0	0	0	-1	0	2	2
S7A11261491	0	0	0	2	2	2	2	2	0	2	2	2	2	2	2	0	0	0	2	0	0	2	2	0	0	2	0	0	2	0	0	0	0	0	0	0	2	2	2	0	0	2	0	0	0	0	0	2	2
S7A10853221	0	0	0	2	0	2	2	2	0	2	2	2	2	2	2	0	0	0	2	0	0	2	2	0	0	2	0	0	2	0	0	0	0	0	0	0	2	2	2	0	0	2	0	0	0	0	0	2	2
S7A9756529	0	0	0	2	0	2	2	2	0	2	2	2	2	2	2	0	0	0	2	0	0	2	2	0	0	2	0	0	2	0	0	0	0	0	0	0	0	2	2	0	0	2	0	-1	0	0	0	2	2
S7A9645266	0	0	0	2	0	2	2	2	0	2	2	2	2	2	2	0	0	0	2	0	0	2	2	0	0	2	0	0	2	0	0	0	0	0	0	0	0	2	2	0	0	0	0	0	0	0	0	2	2
S7A9636202	0	0	0	2	0	2	2	2	0	2	2	2	2	2	2	-1	0	0	2	0	0	2	2	0	0	2	0	0	2	0	0	0	0	0	0	0	0	2	2	0	0	0	0	0	-1	2	0	2	2
S7A6543413	0	0	0	2	0	2	2	2	0	2	2	2	2	2	2	0	0	0	2	0	0	2	2	0	0	2	0	0	2	0	0	0	0	0	0	0	0	2	2	0	0	0	0	0	0	0	0	2	2
S7A4745930	0	0	-1	-1	0	2	2	2	0	-1	2	2	2	2	2	-1	0	-1	2	0	0	2	2	0	0	-1	0	0	2	0	0	0	0	0	0	0	0	2	2	0	0	0	0	0	-1	0	0	-1	-1
S7A4207830	0	0	0	2	0	2	2	2	0	2	2	2	2	2	2	0	0	-1	2	0	0	2	-1	0	0	2	-1	0	2	0	0	0	2	0	-1	-1	0	2	2	0	0	0	0	0	-1	0	0	2	-1
S7A4013326	0	0	0	2	0	2	2	2	0	2	2	2	-1	2	2	-1	0	0	-1	0	0	2	2	0	0	-1	0	0	2	0	0	0	2	0	0	0	0	2	2	0	0	0	0	-1	0	0	0	2	-1
S7A3960166	0	1	0	2	0	2	2	2	0	2	2	2	2	2	2	0	0	0	2	0	0	2	2	0	0	2	0	0	2	0	0	0	0	0	0	0	0	2	2	0	0	0	0	0	0	0	0	2	2
S7A3628844	0	0	0	2	0	2	2	2	0	2	2	2	2	2	2	0	0	0	2	0	0	2	2	0	0	2	0	0	2	0	0	0	0	0	0	0	0	2	2	0	0	0	0	0	0	0	0	2	2
S7A3426596	-1	0	0	2	0	2	2	2	0	2	2	2	2	2	2	0	0	0	2	0	0	2	2	0	0	2	0	0	2	0	0	0	0	0	0	0	0	2	2	0	0	0	0	-1	0	0	-1	2	2
S7A1443783	0	0	0	2	0	-1	-1	2	0	-1	2	2	-1	2	2	0	0	-1	2	0	0	2	2	0	0	2	0	-1	-1	0	0	-1	0	0	0	-1	0	2	2	-1	0	0	0	-1	-1	-1	0	-1	2
S7A529584	-1	0	0	2	0	2	2	1	0	2	2	2	2	2	2	0	0	0	2	0	0	2	2	0	0	2	0	0	2	0	0	0	0	0	0	2	0	2	2	0	0	0	0	0	0	0	0	2	2
S7A439380	0	-1	0	2	0	2	2	1	0	2	2	-1	2	2	2	-1	0	-1	-1	0	0	2	2	0	-1	2	0	0	2	0	0	0	2	0	0	2	0	-1	2	0	0	0	0	0	0	0	0	2	2
S7A318714	0	0	0	-1	0	2	2	1	0	2	2	2	2	2	2	0	0	-1	2	0	0	2	2	0	0	2	0	0	2	0	0	0	0	0	0	-1	0	2	2	0	0	0	0	0	0	0	0	2	2
[truncated: 296 more columns]

## Sheet: 1B
S1B687524370	2	2	2	0	0	0	1	0	0	0	0	2	0	0	2	0	0	2	0	2	2	2	0	0	0	0	2	2	0	0	0	2	-1	2	0	2	2	2	0	2	0	2	0	0	0	0	0	2	0
S1B687276472	-1	2	2	0	0	0	1	0	0	-1	-1	2	0	0	2	0	0	-1	0	2	2	2	0	0	0	0	2	2	0	-1	-1	2	-1	2	-1	2	-1	2	0	2	0	2	0	0	0	0	0	2	-1
S1B686354152	2	2	2	0	0	0	0	0	0	0	0	2	0	0	2	-1	0	-1	0	2	-1	2	0	0	0	0	2	2	-1	-1	0	2	2	2	2	2	-1	-1	0	2	0	2	-1	0	0	0	2	1	0
S1B683589393	2	2	2	0	0	0	1	0	0	0	0	2	0	0	2	0	0	2	0	2	2	1	0	0	-1	0	2	2	-1	0	0	2	2	2	2	2	2	2	2	2	0	2	2	0	0	0	2	2	0
S1B681550467	2	2	2	0	0	0	1	0	0	0	0	2	0	0	2	-1	-1	2	0	2	2	1	-1	0	0	0	2	2	0	0	0	2	2	2	2	-1	2	2	2	2	0	2	2	0	0	1	2	2	0
S1B680969378	2	-1	2	0	0	0	0	0	0	0	0	2	0	0	-1	0	0	-1	0	2	2	0	0	0	0	0	2	1	0	0	0	2	2	2	2	2	2	2	2	-1	0	1	2	0	0	0	2	-1	0
S1B680969275	2	2	2	0	0	0	1	0	0	0	0	2	0	0	2	0	0	2	0	2	2	1	0	0	0	0	2	2	0	0	0	2	2	2	2	2	2	2	2	2	0	2	2	-1	0	0	2	2	0
S1B678073586	2	2	2	0	0	0	0	0	2	0	0	2	0	0	2	1	0	2	0	2	2	1	0	0	0	0	2	2	0	0	0	2	2	2	2	2	2	2	2	2	0	2	2	0	0	0	2	2	0
S1B675652302	-1	2	-1	0	0	-1	-1	0	2	0	0	2	-1	0	-1	-1	0	-1	0	2	-1	2	0	-1	0	0	2	-1	0	0	0	2	-1	2	2	-1	2	2	2	-1	0	-1	2	0	-1	-1	-1	-1	-1
S1B674662359	-1	2	2	0	0	0	0	-1	2	0	0	2	0	0	2	2	0	2	0	2	2	2	0	2	0	0	-1	2	0	0	0	2	0	2	2	-1	2	2	2	2	0	2	-1	0	0	-1	-1	2	-1
S1B674034526	-1	2	2	0	0	0	0	0	2	0	0	2	0	0	2	-1	-1	2	0	2	2	-1	0	2	0	0	2	2	0	-1	0	2	-1	2	2	2	2	2	2	2	0	1	2	-1	0	-1	-1	-1	-1
S1B673975509	-1	2	2	0	0	0	0	0	2	0	0	2	0	0	2	-1	0	2	0	2	2	2	0	2	0	0	-1	2	0	0	-1	2	2	2	2	2	2	2	2	2	-1	2	2	0	-1	0	2	2	0
S1B673948840	2	2	2	0	0	0	0	0	2	0	0	2	0	0	2	2	0	2	0	2	2	2	1	2	0	0	2	2	0	0	-1	2	2	2	2	2	2	2	2	2	0	2	2	0	0	0	2	2	0
S1B673741559	2	2	2	0	0	0	0	0	2	0	0	2	0	0	2	2	0	2	0	2	2	2	0	2	0	0	2	2	0	0	0	0	2	2	2	2	2	2	2	2	0	2	2	0	0	0	2	2	0
S1B670572412	-1	2	2	0	0	0	0	0	2	0	0	2	0	0	2	2	0	2	-1	2	2	2	0	2	0	0	2	2	0	-1	0	0	2	2	2	2	2	2	0	2	0	2	2	2	0	-1	2	2	0
S1B666914669	2	2	2	2	0	0	0	0	2	0	0	1	0	2	2	2	0	2	-1	0	2	2	0	2	0	0	-1	1	0	0	0	0	-1	2	2	2	2	2	0	2	0	2	2	2	0	0	2	2	0
S1B666845808	2	2	2	2	0	0	0	0	2	0	0	2	0	2	2	2	0	2	0	0	2	2	0	2	0	0	2	0	0	0	0	0	2	2	2	2	2	2	0	2	0	2	2	2	0	0	2	2	0
S1B666184817	-1	2	2	2	0	0	0	0	2	0	0	2	0	2	2	2	0	2	0	0	2	2	0	2	0	0	2	0	0	0	0	-1	2	2	2	2	2	2	0	-1	0	2	2	-1	0	0	2	-1	0
S1B665292246	2	2	2	2	0	-1	0	0	2	-1	0	2	0	-1	2	-1	0	2	0	0	2	2	0	2	0	0	2	0	0	-1	0	0	2	2	2	2	2	2	0	2	0	2	2	-1	-1	-1	-1	2	0
S1B662724244	2	2	2	2	0	0	0	0	2	0	0	2	0	2	2	2	0	2	0	0	2	2	0	2	0	0	2	0	0	0	0	0	2	2	2	2	2	2	0	2	0	2	2	2	0	0	2	2	2
S1B662492267	2	2	2	2	0	0	0	0	2	0	0	0	0	2	2	2	0	2	0	0	2	2	0	2	0	0	2	0	0	0	0	0	2	2	2	2	2	2	0	2	0	2	2	2	0	0	2	2	2
S1B662339078	2	2	2	2	0	0	0	0	2	0	0	-1	0	2	2	2	0	-1	0	0	2	2	0	2	0	0	2	0	0	0	0	0	2	2	2	2	2	2	0	2	0	2	2	-1	0	0	-1	2	-1
S1B662174443	2	2	2	2	0	0	0	0	2	0	0	0	0	-1	2	-1	0	-1	0	-1	2	2	-1	2	0	0	2	0	0	-1	0	0	-1	2	2	2	2	2	0	2	0	-1	2	2	0	0	2	2	2
S1B662037021	2	2	2	-1	0	0	0	0	-1	-1	-1	0	0	2	2	2	0	-1	0	-1	-1	-1	0	2	0	0	2	0	-1	0	0	0	-1	2	2	-1	2	2	0	2	0	2	2	2	-1	-1	2	2	-1
S1B660528511	2	2	2	-1	0	0	0	0	2	-1	0	0	0	2	2	-1	0	-1	0	0	2	2	0	2	0	-1	-1	-1	0	-1	0	0	-1	-1	2	-1	2	2	0	2	0	2	2	-1	-1	0	2	2	-1
S1B660463502	2	2	2	2	0	0	0	0	2	0	0	0	0	2	2	2	0	2	0	0	2	2	0	2	0	0	2	0	0	0	0	0	2	2	2	2	2	2	0	2	0	2	2	2	0	0	2	2	2
S1B660101401	2	-1	2	2	-1	-1	0	0	2	0	0	0	0	2	2	2	0	2	0	0	2	2	0	2	-1	-1	2	-1	0	0	0	0	2	2	-1	-1	2	2	-1	2	0	2	2	-1	0	0	2	2	2
S1B659297802	2	0	2	2	0	0	0	-1	1	0	0	0	-1	2	2	-1	0	2	0	-1	2	2	-1	0	-1	0	-1	0	0	0	-1	0	2	2	2	2	2	2	-1	2	0	2	2	-1	0	0	2	2	2
S1B658921256	2	0	2	2	0	0	0	0	2	0	0	0	0	2	2	2	0	2	0	0	2	2	0	0	0	0	2	0	0	0	0	0	2	2	2	1	2	2	0	2	0	2	2	2	0	0	2	2	2
S1B657422216	2	0	2	2	0	0	0	0	2	0	0	0	0	2	2	-1	0	2	0	0	2	2	-1	0	0	2	2	0	0	0	0	0	2	2	2	2	2	2	0	2	0	2	2	2	0	1	2	2	2
S1B654531498	2	0	2	2	0	2	0	0	2	0	0	0	2	2	2	2	0	2	0	0	2	0	2	0	0	2	2	0	0	0	0	2	2	2	2	2	2	2	2	2	0	2	0	2	0	2	2	2	2
S1B645106172	2	0	2	2	0	2	0	0	2	2	0	2	0	0	2	0	0	2	0	0	2	0	2	0	1	2	2	0	0	0	0	0	1	2	2	0	2	2	2	2	0	2	0	2	0	2	0	2	2
S1B645051143	2	0	2	-1	0	2	-1	0	2	2	0	2	-1	-1	2	0	0	-1	0	0	2	0	2	-1	2	2	2	0	-1	-1	0	0	-1	2	2	0	2	-1	2	-1	0	2	0	2	1	2	0	-1	2
S1B643024964	2	0	2	2	0	2	0	0	2	2	0	2	0	0	2	-1	0	2	0	0	2	0	2	0	1	2	2	0	0	0	0	0	2	2	2	0	2	2	2	2	0	2	0	2	0	2	0	2	2
S1B642650411	2	0	2	2	0	2	0	0	2	2	0	2	0	0	2	0	0	0	0	0	2	0	2	0	1	2	2	0	0	0	0	0	2	2	2	0	2	2	2	2	0	2	0	2	0	2	0	2	2
S1B642066707	2	0	2	2	0	2	0	0	2	1	0	2	0	0	2	-1	0	0	0	0	2	0	2	0	1	2	2	0	0	0	0	0	2	2	2	0	2	2	2	2	0	2	0	2	2	2	-1	-1	2
S1B641811348	2	0	2	2	0	2	0	0	2	-1	0	2	0	-1	2	2	0	0	0	0	2	0	2	0	0	2	2	0	-1	0	0	0	2	2	2	0	2	2	2	2	0	2	0	2	2	2	0	2	2
S1B641811267	2	0	2	2	0	2	0	0	2	1	0	2	0	0	2	0	0	0	0	0	2	0	2	0	1	2	2	-1	0	0	0	0	2	2	2	0	2	2	2	2	0	2	0	0	1	2	0	2	2
S1B641651044	2	0	2	2	0	2	0	0	2	2	0	2	0	0	2	0	0	0	0	0	2	0	2	0	1	2	-1	0	0	0	0	0	2	2	2	0	2	2	2	2	0	2	0	2	2	2	0	2	2
S1B641126318	2	0	2	2	0	2	0	0	2	1	0	2	0	0	2	0	0	0	0	0	2	0	2	0	1	2	2	0	0	0	0	0	2	2	2	0	2	2	2	2	0	2	0	2	2	2	0	2	-1
S1B637949662	2	0	2	2	0	2	0	0	2	1	0	2	0	0	2	2	0	0	0	0	2	0	2	0	1	2	2	0	0	0	2	0	2	2	2	0	2	2	2	2	0	2	0	2	1	2	0	2	2
S1B636862149	2	0	2	2	0	-1	0	0	2	1	0	2	-1	0	2	-1	0	-1	-1	0	2	0	-1	0	-1	2	-1	0	0	0	2	0	2	2	2	-1	2	2	2	2	0	2	0	2	-1	2	0	-1	-1
S1B632670387	-1	0	2	2	0	2	0	0	2	2	0	-1	-1	0	2	2	0	0	0	0	2	0	2	0	2	2	2	-1	-1	-1	2	0	2	-1	2	0	2	-1	2	2	0	2	-1	-1	-1	2	-1	-1	2
S1B630819800	2	0	2	2	0	2	0	0	2	2	0	2	0	0	2	2	0	0	0	0	2	0	2	0	2	2	2	0	0	0	2	0	2	2	2	0	2	2	2	2	0	2	0	2	1	2	0	2	2
S1B630296840	2	0	2	2	0	2	0	0	2	1	0	2	0	0	2	2	0	-1	0	0	1	0	2	0	2	2	2	0	0	0	2	0	2	2	-1	0	2	2	2	1	0	-1	0	2	2	2	-1	-1	-1
S1B629770641	2	0	2	2	0	2	0	0	2	1	0	2	0	0	2	2	0	0	0	0	2	0	2	0	2	2	2	0	0	0	2	0	2	2	2	0	2	1	2	2	0	2	0	2	1	2	0	2	2
S1B629063608	2	0	2	2	0	2	0	0	2	1	0	2	0	0	2	2	0	0	0	0	2	0	2	2	2	2	2	0	0	0	2	0	2	2	2	0	2	1	2	2	0	2	0	2	1	2	0	2	-1
S1B628606999	2	0	2	2	0	2	0	0	2	-1	0	2	0	0	2	-1	0	0	0	0	2	0	2	2	2	2	2	0	0	0	2	-1	1	2	2	0	2	1	2	2	0	2	0	2	0	2	0	2	2
S1B628112693	-1	0	2	2	0	2	0	0	2	2	0	2	0	-1	2	-1	0	0	0	0	2	0	2	2	2	2	2	0	0	0	2	0	2	2	2	0	2	1	2	2	0	2	0	2	0	2	0	2	2
S1B626726077	2	0	2	2	0	2	1	0	2	1	0	2	-1	0	2	-1	0	0	0	0	2	0	2	2	2	2	2	0	-1	0	2	0	2	2	2	0	2	2	2	0	0	2	0	2	2	2	0	2	-1
S1B626029145	2	0	2	2	0	2	2	0	1	0	0	2	0	0	2	-1	0	0	-1	0	2	0	2	2	2	0	2	0	-1	0	-1	-1	-1	-1	-1	0	2	2	2	0	0	2	-1	2	2	-1	0	2	-1
S1B625826473	-1	0	2	2	0	2	2	0	1	1	0	2	0	0	2	2	0	0	0	0	2	0	2	2	1	0	-1	0	0	0	2	0	2	2	2	0	2	1	2	0	0	2	2	-1	1	2	0	2	-1
S1B625012379	2	-1	2	2	0	2	2	0	2	2	-1	2	0	0	2	-1	0	-1	0	0	2	0	2	2	-1	0	-1	0	-1	-1	-1	0	-1	2	2	0	2	0	2	0	0	2	2	2	0	2	0	-1	0
S1B615751458	2	0	2	2	0	2	2	2	1	0	0	2	2	0	2	2	0	0	0	0	2	0	2	2	2	0	2	0	0	2	2	0	2	2	1	0	2	1	2	0	0	2	2	2	2	2	0	0	0
S1B613419644	-1	0	2	2	0	2	2	2	1	0	0	2	2	0	2	2	0	0	0	0	2	0	2	2	2	0	2	0	0	2	-1	0	1	2	0	0	2	1	2	0	0	2	2	2	2	2	0	0	0
S1B612863803	2	0	2	2	0	2	2	2	1	0	0	2	2	0	2	2	0	0	0	0	2	0	2	2	2	0	2	0	0	2	2	0	2	2	1	0	2	1	2	0	0	2	2	2	2	2	0	0	0
S1B597069211	2	0	2	2	0	2	2	2	1	0	0	2	2	0	2	2	0	0	0	0	2	0	2	2	2	0	2	0	0	2	2	0	-1	2	1	0	2	0	2	0	0	2	2	2	2	2	0	0	0
S1B568090047	-1	-1	2	1	0	2	2	2	1	0	0	2	-1	2	2	2	0	-1	0	0	2	0	2	2	0	2	-1	0	0	-1	2	0	0	2	-1	2	2	0	2	2	0	2	2	2	-1	1	0	0	0
S1B550651704	2	0	2	2	0	2	2	2	2	0	0	1	0	2	2	-1	0	2	-1	0	2	0	0	2	2	2	2	0	0	2	2	0	0	2	0	-1	2	1	2	2	0	2	-1	2	0	1	2	0	0
S1B521269704	2	0	2	0	0	2	-1	2	0	2	0	1	0	2	2	0	0	2	0	0	2	0	0	2	-1	-1	2	0	0	1	0	0	0	2	2	0	2	2	2	2	0	2	2	0	0	1	-1	0	2
S1B521227806	-1	0	2	0	0	2	2	2	1	2	0	2	0	2	2	0	-1	-1	0	0	2	0	0	2	-1	2	-1	0	0	2	0	-1	0	2	2	0	-1	2	2	-1	0	2	2	-1	-1	-1	0	-1	-1
S1B496511110	-1	0	-1	0	0	2	2	-1	1	-1	0	0	0	2	2	-1	0	2	-1	0	2	0	0	-1	2	2	-1	-1	0	-1	-1	0	-1	2	2	-1	2	2	2	-1	-1	2	2	0	-1	0	0	0	2
S1B492565942	-1	0	2	0	0	2	2	2	1	-1	0	1	0	2	2	0	0	-1	0	0	2	0	0	-1	2	2	2	0	0	-1	0	0	-1	2	2	0	2	2	2	2	-1	2	2	0	0	1	0	0	-1
S1B490973493	-1	0	2	0	0	2	2	2	0	2	0	1	0	2	2	0	0	-1	0	0	2	0	0	2	-1	2	2	0	0	-1	-1	-1	0	-1	2	2	2	2	2	2	0	-1	2	0	0	-1	0	0	-1
S1B488297767	-1	0	2	0	0	2	2	2	2	-1	0	2	0	2	2	0	-1	-1	-1	0	2	0	0	2	2	2	2	0	-1	-1	0	0	0	2	-1	2	-1	2	2	2	0	-1	2	-1	0	-1	-1	0	-1
S1B473929061	2	0	-1	0	0	-1	2	-1	1	2	0	2	0	-1	2	0	0	-1	0	-1	2	0	0	2	2	-1	-1	0	0	-1	0	0	0	2	2	2	2	2	-1	2	0	2	2	0	-1	1	0	0	-1
S1B472134827	2	0	2	0	0	2	2	2	2	2	0	2	0	2	2	0	0	2	0	0	2	-1	-1	2	-1	2	2	0	0	-1	0	0	-1	2	2	-1	-1	2	2	2	0	-1	2	0	-1	0	0	0	-1
S1B457755608	2	0	1	0	0	-1	-1	2	-1	-1	-1	2	-1	2	2	0	0	2	-1	0	1	0	-1	2	2	2	-1	-1	-1	2	-1	-1	0	0	2	2	-1	2	2	2	0	-1	-1	-1	0	2	0	0	2
S1B445047254	2	0	2	-1	0	2	2	-1	2	2	-1	2	0	2	2	-1	0	2	-1	0	1	0	0	-1	-1	2	2	-1	0	2	0	0	-1	2	2	-1	2	2	2	2	0	-1	2	0	0	0	0	-1	-1
S1B439931842	2	0	2	0	0	2	2	2	0	-1	0	2	-1	2	2	-1	0	2	-1	0	2	0	0	2	2	-1	-1	2	0	-1	0	-1	0	2	-1	2	2	2	2	2	0	-1	0	-1	0	0	0	0	2
S1B435042753	2	0	2	0	0	2	-1	-1	2	-1	0	2	-1	2	-1	-1	0	2	0	0	1	0	0	-1	2	2	0	2	-1	-1	-1	0	0	-1	2	2	2	2	2	2	0	-1	-1	-1	0	2	0	0	-1
S1B430522841	-1	0	2	0	0	-1	2	2	2	2	0	2	0	2	2	0	0	2	0	0	2	0	0	-1	-1	2	0	2	0	-1	0	-1	0	2	2	2	2	2	2	2	0	2	0	0	0	0	0	0	2
S1B423817367	-1	-1	2	0	0	2	2	-1	2	-1	0	2	0	2	2	0	0	2	0	0	2	0	-1	2	-1	-1	0	2	0	2	0	0	-1	2	2	2	2	2	-1	-1	0	2	0	-1	0	2	-1	0	2
S1B423287970	2	0	2	-1	0	2	2	0	2	2	0	2	0	-1	2	-1	0	-1	0	0	-1	0	0	-1	-1	2	0	2	0	2	-1	0	2	2	2	2	2	2	2	2	-1	2	0	0	0	2	0	-1	-1
S1B421936174	-1	0	2	0	-1	2	2	0	2	2	0	2	0	2	2	0	0	2	0	0	-1	0	0	0	-1	2	0	2	0	-1	0	0	0	2	2	2	2	2	2	-1	0	2	0	0	0	0	0	0	-1
S1B420863465	2	0	2	0	0	-1	2	0	-1	2	-1	2	0	2	2	-1	0	2	-1	0	2	-1	-1	-1	-1	2	-1	-1	0	-1	0	0	-1	2	2	-1	2	2	2	-1	0	2	0	0	0	2	0	-1	2
S1B420362120	-1	0	2	0	0	2	2	0	2	2	0	2	0	2	2	0	0	2	0	0	2	0	0	2	2	2	-1	-1	0	-1	0	0	0	2	2	-1	2	2	2	2	0	2	0	0	-1	2	-1	0	-1
S1B419130121	-1	0	2	0	0	2	-1	0	2	2	-1	2	-1	-1	2	0	0	2	0	-1	2	0	-1	2	2	-1	0	-1	-1	-1	-1	0	0	2	2	2	2	2	2	2	0	-1	0	-1	-1	0	0	0	2
S1B417382770	-1	0	2	-1	0	2	2	0	2	2	0	2	0	2	2	0	0	-1	0	0	2	0	0	2	2	2	0	-1	-1	2	0	0	-1	2	-1	2	2	2	2	2	0	-1	0	0	0	1	0	0	-1
S1B408579152	2	0	2	0	-1	-1	-1	0	-1	-1	0	2	-1	2	2	-1	0	2	0	0	2	0	-1	2	2	-1	-1	2	0	-1	-1	0	0	-1	2	-1	2	2	2	-1	0	2	0	0	-1	0	-1	0	2
S1B397997572	-1	0	2	0	0	2	2	0	2	2	0	2	2	-1	2	0	0	-1	0	0	2	0	-1	-1	2	2	0	2	0	2	-1	0	0	2	1	2	2	2	2	2	0	2	0	-1	0	2	0	0	2
S1B394285206	2	0	2	0	0	2	2	-1	2	-1	0	2	2	2	2	0	0	-1	0	0	2	0	0	2	2	2	0	2	0	2	0	0	0	2	2	2	2	2	2	2	0	2	0	0	0	2	0	0	2
S1B392496520	-1	0	2	0	0	2	2	0	2	2	0	2	-1	2	-1	0	0	2	0	0	1	0	0	-1	-1	-1	0	2	0	-1	0	0	0	2	-1	-1	2	2	2	2	0	2	0	0	0	2	0	0	-1
S1B384057117	0	0	2	0	0	2	2	0	-1	2	0	2	2	2	2	0	0	2	-1	-1	2	0	0	2	2	2	-1	2	0	-1	0	0	-1	2	2	2	2	2	-1	-1	-1	2	0	-1	0	2	0	0	2
S1B378592026	0	0	2	0	1	2	2	0	2	2	0	2	2	2	0	-1	0	-1	0	0	2	0	-1	2	2	2	-1	2	-1	-1	0	0	0	2	2	-1	2	2	2	2	-1	2	0	0	-1	0	0	0	2
S1B374917373	0	0	2	0	0	2	2	0	2	2	0	2	2	2	0	0	0	2	0	0	2	0	0	2	2	2	0	2	0	2	0	0	0	2	2	-1	2	2	2	2	0	2	0	0	0	2	0	0	-1
S1B371379259	-1	0	-1	0	0	2	2	0	2	2	0	2	2	-1	0	0	0	2	0	0	2	0	0	2	2	2	0	-1	-1	-1	-1	0	-1	2	2	-1	-1	2	2	2	0	2	0	0	-1	1	0	-1	-1
S1B369514521	-1	-1	-1	0	0	2	2	0	2	-1	0	-1	2	-1	0	-1	0	-1	-1	0	2	0	0	2	2	-1	0	-1	0	2	-1	0	0	-1	2	-1	2	2	-1	2	0	2	0	0	0	2	-1	0	-1
S1B366877358	0	-1	2	-1	0	2	2	-1	2	2	0	2	2	2	0	-1	0	-1	0	0	2	0	0	-1	2	-1	0	-1	-1	2	-1	0	-1	2	2	-1	2	2	2	2	0	2	0	-1	0	0	-1	-1	-1
S1B364584495	-1	0	1	0	0	1	0	0	2	2	0	2	2	-1	0	-1	0	-1	0	0	2	0	0	-1	-1	2	-1	-1	0	-1	0	0	0	2	2	-1	-1	1	1	2	0	-1	0	0	0	1	-1	0	-1
S1B348863028	0	0	2	0	0	2	2	0	2	2	0	2	2	2	0	-1	0	2	0	0	2	0	0	2	2	2	0	2	0	0	0	0	0	2	2	-1	2	2	2	2	0	-1	0	-1	0	0	0	0	2
S1B347441434	0	2	2	0	0	2	-1	0	2	-1	0	2	-1	-1	0	-1	-1	-1	0	0	2	0	0	-1	2	2	0	2	-1	0	0	0	0	-1	2	-1	2	2	2	-1	0	2	0	0	-1	-1	0	-1	-1
S1B344651115	-1	-1	2	-1	-1	2	2	0	1	2	0	2	1	2	0	0	0	2	-1	0	2	0	-1	1	1	1	-1	2	0	-1	-1	0	-1	1	2	2	1	1	1	-1	0	2	0	-1	-1	-1	0	0	2
S1B340515352	0	-1	2	0	-1	-1	2	0	2	-1	0	2	2	-1	0	0	0	-1	0	0	2	0	0	2	-1	2	-1	2	-1	-1	0	0	0	2	2	-1	-1	2	2	-1	0	2	0	-1	-1	0	-1	0	-1
S1B333782372	-1	0	2	0	0	2	2	0	2	2	0	2	-1	2	0	0	0	2	0	0	2	0	0	2	-1	2	-1	2	0	0	0	0	0	2	-1	2	-1	2	2	2	0	2	0	-1	0	-1	0	-1	-1
S1B329293991	0	0	2	0	0	2	2	0	2	2	0	2	2	2	0	0	0	-1	0	0	2	0	-1	2	2	2	0	-1	0	1	0	0	0	2	2	-1	2	2	0	2	0	2	0	0	0	0	0	0	-1
S1B328818709	0	0	2	0	0	2	2	0	2	2	0	-1	2	2	0	-1	0	2	0	0	2	0	0	2	2	2	-1	2	0	0	0	0	0	2	2	-1	2	2	0	2	0	2	0	-1	0	0	-1	-1	2
S1B322109320	-1	0	2	0	-1	2	2	0	2	2	0	2	2	-1	0	0	0	2	-1	0	2	0	0	-1	2	2	0	-1	-1	0	0	0	0	2	2	2	2	2	0	-1	0	-1	0	0	0	1	-1	0	2
S1B314573008	0	0	2	0	0	2	2	0	2	-1	0	2	2	-1	0	0	0	2	0	0	2	0	0	2	-1	2	0	2	0	0	0	0	0	2	2	2	2	2	0	2	0	2	0	-1	-1	2	0	-1	2
S1B281658167	-1	0	2	-1	0	2	2	0	2	2	0	2	2	2	-1	0	0	2	0	0	2	0	0	2	2	2	0	2	-1	0	0	0	0	2	-1	2	2	2	0	2	0	2	-1	0	0	2	-1	0	-1
S1B188852082	-1	0	2	0	0	2	2	0	2	2	0	2	2	2	0	-1	0	-1	0	0	2	0	0	2	2	2	0	2	-1	-1	0	0	0	2	-1	2	2	2	0	2	0	-1	-1	0	-1	-1	0	0	2
S1B152354468	0	0	2	0	0	2	-1	0	2	2	0	2	2	2	0	0	-1	2	0	0	2	0	0	2	-1	-1	0	-1	0	0	0	0	0	2	2	-1	2	2	0	2	0	2	0	0	2	-1	-1	0	2
S1B123260200	0	0	2	2	0	2	2	0	2	2	0	2	0	2	0	0	0	-1	0	0	2	-1	0	2	2	2	0	-1	0	-1	0	0	-1	2	-1	2	2	2	0	2	0	2	0	0	2	2	0	0	-1
S1B123000821	0	0	2	2	-1	2	2	0	2	2	-1	2	-1	2	0	-1	0	-1	0	0	2	0	-1	2	-1	-1	-1	-1	0	-1	0	-1	0	2	2	-1	2	2	0	2	0	-1	0	-1	2	-1	0	0	-1
S1B121462924	0	0	2	2	0	2	2	0	2	-1	0	2	0	-1	0	-1	0	-1	-1	0	2	0	0	2	2	2	0	-1	-1	-1	-1	0	-1	2	2	-1	2	2	0	2	0	2	-1	0	2	-1	-1	-1	-1
S1B121290408	0	0	2	2	0	2	2	0	2	-1	0	2	0	-1	0	-1	0	2	0	0	2	0	0	-1	2	2	0	2	0	0	0	0	0	2	2	2	2	2	0	2	0	2	0	0	-1	2	0	-1	-1
S1B119766043	0	0	2	2	0	2	2	0	2	2	0	2	0	2	0	0	0	2	0	0	1	0	0	2	2	-1	0	2	0	0	0	0	0	2	1	2	2	2	0	2	0	2	0	0	2	2	0	0	2
S1B119218178	0	0	2	2	0	2	0	0	2	-1	0	2	0	2	0	0	0	2	0	0	2	0	-1	2	2	2	0	2	0	0	0	0	0	2	2	-1	2	2	0	-1	0	2	0	0	-1	2	0	0	-1
S1B118404438	0	0	2	2	0	2	0	0	2	2	0	2	0	2	0	0	0	-1	0	0	-1	0	0	2	2	2	0	2	0	0	0	0	0	2	-1	-1	2	2	0	2	0	2	0	0	2	2	0	0	2
S1B115445926	-1	0	2	-1	-1	2	0	0	2	2	0	2	0	2	0	0	0	-1	-1	0	2	0	0	2	2	2	-1	2	0	0	-1	0	0	2	2	2	2	2	-1	2	0	2	0	-1	-1	2	0	-1	2
S1B64072720	0	0	0	0	0	0	0	0	2	2	0	2	0	2	0	1	0	2	0	0	2	0	0	0	2	2	0	0	0	2	0	0	0	0	2	2	2	2	0	2	0	1	0	0	2	2	0	0	2
S1B47162694	0	0	0	0	0	0	0	0	2	2	0	2	0	2	0	2	0	2	0	0	2	0	0	2	2	2	0	0	0	2	0	0	0	0	2	2	2	2	0	2	0	1	1	0	2	2	0	0	2
S1B46228373	-1	2	0	0	0	0	0	0	2	-1	0	1	0	1	0	2	0	1	0	0	2	0	0	2	1	2	0	0	0	1	0	0	0	0	2	1	2	2	0	2	0	1	1	0	1	2	0	0	2
S1B40302960	0	0	0	0	0	0	0	0	2	2	0	2	0	2	0	2	0	2	0	0	2	0	0	2	2	2	0	0	0	2	0	0	0	0	2	2	2	2	0	2	0	1	1	0	2	2	0	0	2
S1B39541185	0	0	0	0	0	0	0	-1	0	2	0	2	0	2	2	2	0	2	0	0	2	0	0	2	2	2	0	0	0	-1	0	0	0	0	2	2	2	2	0	2	0	1	1	0	2	2	0	0	2
S1B37476663	0	0	0	-1	0	0	2	-1	0	2	0	2	-1	2	2	-1	0	2	0	0	2	0	0	2	2	2	-1	0	0	2	0	0	0	0	2	-1	2	2	0	2	0	1	0	-1	-1	2	0	0	2
S1B35136072	0	0	0	0	0	0	2	0	0	2	0	2	0	2	2	-1	0	2	0	0	2	0	0	2	2	2	0	0	0	2	0	0	-1	0	2	2	2	2	0	2	0	0	2	0	2	2	0	0	2
S1B25896881	0	0	0	0	0	0	2	0	0	0	0	0	0	2	2	0	0	2	0	0	2	0	0	2	0	2	0	0	0	2	0	0	2	0	2	2	2	2	0	0	0	2	0	0	2	0	0	0	0
S1B25821788	0	0	0	0	0	0	2	0	0	0	0	0	0	2	2	0	0	-1	0	0	2	0	0	2	0	2	0	0	0	1	0	0	2	0	2	2	2	2	0	0	0	-1	0	0	2	0	0	0	-1
S1B24244377	-1	0	0	0	0	0	2	0	0	2	0	0	0	2	2	0	0	2	0	0	2	0	0	2	0	2	0	0	0	2	0	0	2	0	2	2	0	2	0	0	0	2	-1	0	2	0	0	0	0
S1B20827222	0	-1	0	-1	0	0	2	0	0	2	0	1	0	2	2	0	-1	-1	0	-1	2	0	0	2	0	2	0	0	0	2	0	0	2	0	2	2	0	2	0	0	0	2	0	0	2	0	0	0	0
S1B20753261	0	0	0	0	0	0	2	0	0	2	0	0	0	2	2	0	0	2	0	0	2	0	0	2	0	2	0	0	0	2	0	0	2	0	2	2	0	2	0	0	1	2	0	0	2	0	0	0	-1
S1B20743871	0	0	0	0	0	0	-1	0	0	2	0	0	-1	2	2	0	0	2	0	0	2	0	0	2	0	2	0	-1	0	2	0	0	2	0	2	2	0	2	0	-1	1	2	0	0	2	0	-1	-1	0
S1B19715877	0	0	0	0	0	0	2	0	0	2	0	0	0	2	2	0	0	2	0	0	2	0	0	2	0	2	0	0	0	2	0	0	2	0	2	2	0	2	0	0	1	2	0	0	2	0	0	0	0
S1B18564479	0	0	0	0	0	-1	2	0	0	2	0	0	-1	-1	2	-1	-1	-1	-1	-1	2	0	-1	2	-1	2	0	-1	0	2	0	0	2	0	-1	-1	0	2	0	0	-1	2	0	0	-1	0	-1	0	0
S1B17748582	0	-1	0	0	0	0	2	-1	0	2	0	-1	-1	2	2	-1	0	-1	-1	0	2	0	0	2	0	-1	-1	0	-1	2	0	0	2	0	2	2	0	2	0	0	1	2	0	0	2	0	-1	-1	-1
S1B17621998	0	0	0	0	-1	0	-1	0	0	-1	0	0	0	2	2	-1	0	-1	0	0	2	0	-1	2	-1	2	-1	0	-1	-1	0	0	2	0	-1	2	0	2	0	0	-1	2	0	-1	-1	-1	-1	0	0
S1B17356959	0	0	0	0	0	0	2	0	1	2	0	-1	0	-1	2	-1	0	2	-1	0	2	0	0	2	0	1	0	-1	0	2	0	0	2	0	2	2	0	2	-1	0	1	2	-1	0	2	-1	0	2	-1
S1B16666587	0	0	0	0	0	0	2	0	1	2	-1	0	0	2	2	0	-1	2	0	0	2	0	0	2	0	2	0	0	0	2	0	0	2	0	2	2	0	2	0	0	1	2	0	0	2	0	0	2	0
S1B16627974	0	0	0	0	0	0	2	0	1	2	0	0	0	2	2	0	0	2	0	0	2	0	0	2	0	2	0	2	0	2	0	0	2	0	2	2	0	2	0	0	1	2	0	0	2	0	0	2	0
S1B16431678	0	0	0	0	0	0	2	0	1	2	0	0	0	2	2	0	0	2	0	0	2	0	0	2	0	2	0	2	0	2	0	0	2	0	2	-1	0	2	0	0	0	2	0	0	2	0	0	2	0
S1B16217064	0	0	0	0	0	0	2	0	1	2	0	0	0	2	2	0	0	2	0	0	2	0	0	2	0	2	0	2	0	2	0	0	2	0	2	2	0	2	0	0	1	2	0	0	2	0	0	2	0
S1B15391068	0	0	0	0	0	0	0	0	1	2	0	0	0	2	2	0	0	2	0	0	2	0	0	2	0	2	0	2	0	2	0	0	2	0	2	2	0	2	0	0	1	2	0	0	2	1	0	2	-1
S1B15115869	0	0	0	0	0	0	0	0	1	2	0	0	0	2	2	0	0	2	0	0	2	0	0	2	0	1	0	2	0	2	0	0	1	2	2	2	0	2	0	0	1	2	0	0	2	0	0	2	0
S1B14493928	0	0	0	0	0	0	0	0	1	2	0	0	0	2	2	0	0	-1	0	0	-1	0	0	2	0	2	0	2	0	-1	0	0	-1	2	-1	2	0	2	0	0	1	2	0	0	2	0	0	2	0
S1B14476088	-1	0	0	0	0	0	0	0	1	-1	0	0	0	2	-1	-1	0	-1	0	0	2	0	0	2	0	2	-1	2	0	-1	0	0	2	2	2	-1	0	2	0	0	1	-1	0	0	-1	0	-1	2	-1
S1B12918137	0	0	0	0	0	0	0	0	1	2	0	0	0	2	2	0	0	2	0	0	2	0	0	-1	0	2	0	2	0	2	0	0	2	2	2	2	0	2	0	0	1	2	0	0	2	0	0	2	0
S1B11881966	0	0	0	0	0	0	0	0	1	2	0	0	0	2	2	1	0	2	0	0	2	0	0	2	0	2	0	2	0	2	0	0	2	2	2	2	0	2	0	0	1	2	0	0	2	0	0	2	0
S1B10061119	0	0	0	0	0	0	0	0	1	2	-1	0	0	2	2	0	0	2	0	0	2	0	0	2	0	2	0	2	0	2	0	0	2	2	2	2	0	2	0	0	1	2	0	0	2	0	0	2	-1
S1B9946250	0	0	0	0	0	0	0	0	1	2	0	0	0	2	2	0	0	2	0	0	2	0	0	2	0	2	0	2	0	2	0	0	2	2	2	0	0	2	2	0	1	2	0	0	2	0	2	2	0
S1B9691095	0	0	0	0	0	0	0	0	1	2	0	0	0	2	2	0	0	-1	0	0	2	0	0	2	0	2	0	2	0	2	0	0	2	2	2	0	0	2	2	0	1	2	0	-1	2	0	2	2	0
S1B9644920	0	0	0	0	0	0	0	0	0	2	0	0	0	2	2	0	0	2	0	-1	2	0	0	-1	0	2	0	-1	0	-1	0	0	1	2	2	0	0	2	2	0	1	2	0	-1	-1	0	-1	2	0
S1B9592743	0	0	0	0	0	0	0	0	1	2	0	0	0	2	2	-1	0	2	0	0	2	0	0	2	0	2	0	2	0	2	0	0	2	2	2	0	0	2	2	0	2	2	0	0	2	0	2	2	0
S1B9581906	0	0	0	0	0	0	2	0	1	2	0	0	0	2	2	0	0	2	0	0	2	0	0	2	0	2	0	2	0	2	0	0	2	2	2	0	0	2	2	0	1	2	0	1	2	0	2	2	0
S1B9571874	0	0	0	0	0	0	2	0	1	2	0	0	0	2	2	0	0	2	0	0	2	0	0	2	0	2	0	2	0	2	0	0	2	2	2	0	0	2	2	0	1	2	0	0	2	0	2	2	0
S1B9550226	0	0	0	0	0	-1	2	-1	1	-1	0	0	0	2	2	0	0	2	0	0	2	0	0	2	0	2	0	2	0	2	0	0	2	2	2	-1	0	2	2	0	1	2	0	0	2	-1	2	2	-1
S1B8569662	0	0	0	0	0	0	2	0	0	2	0	0	0	2	2	0	0	0	0	0	2	0	0	2	0	2	0	2	0	2	2	0	2	2	2	0	0	2	2	0	1	2	0	0	2	1	2	2	0
S1B8403068	0	0	0	-1	0	0	2	0	0	2	0	0	0	1	2	0	0	0	0	2	2	0	0	2	0	2	1	2	0	2	2	0	2	2	2	0	0	2	2	0	1	2	0	0	2	0	2	2	0
S1B4908987	0	0	0	0	0	2	0	0	0	0	2	2	0	2	2	0	0	0	0	0	2	0	0	2	0	2	0	2	0	2	2	0	2	2	2	0	0	2	2	0	0	2	0	0	2	0	2	1	2
[truncated: 296 more columns]

## Sheet: 2B
S2B800131770	-1	0	0	0	0	2	2	-1	-1	-1	2	-1	-1	0	2	0	2	-1	-1	2	0	0	0	0	-1	0	-1	0	2	-1	2	2	-1	0	-1	0	0	-1	0	0	2	0	0	2	0	-1	2	0	-1
S2B799255074	0	0	0	0	0	2	2	2	0	1	2	2	0	0	2	0	2	2	2	2	0	0	0	0	0	0	0	0	2	0	2	2	0	0	0	0	0	0	0	0	2	1	0	2	0	2	2	0	0
S2B799254260	0	-1	0	0	0	2	2	-1	0	-1	2	2	0	0	-1	0	2	2	-1	2	0	0	0	0	-1	0	0	0	-1	-1	2	2	-1	0	0	-1	0	0	0	0	2	1	0	2	0	2	2	0	0
S2B799050599	-1	-1	0	0	0	2	2	2	0	0	2	2	0	0	2	0	2	2	2	-1	0	0	0	0	-1	0	0	-1	2	0	2	2	0	0	0	0	0	0	0	-1	2	-1	0	2	0	2	-1	0	0
S2B797732007	0	0	0	0	0	2	2	2	0	2	2	2	0	0	2	0	2	2	2	2	0	0	0	0	0	2	0	0	2	0	2	2	0	0	0	0	0	0	0	0	2	1	0	2	0	2	2	0	0
S2B797080146	0	0	0	0	0	2	2	2	0	0	2	2	0	0	2	0	2	2	-1	2	0	0	0	0	0	2	0	0	2	0	-1	2	-1	0	0	0	0	0	0	0	2	1	0	-1	0	-1	2	0	0
S2B794219956	-1	0	0	0	0	2	2	2	0	2	-1	2	0	0	2	0	2	-1	2	2	0	0	0	0	0	-1	-1	0	2	0	2	2	0	0	0	0	0	0	0	0	2	0	0	2	0	2	2	0	0
S2B794049473	-1	-1	0	0	0	2	2	2	0	0	2	2	0	0	2	-1	2	2	-1	2	0	0	-1	0	-1	2	0	0	2	0	2	2	0	0	0	-1	0	0	0	0	2	-1	0	2	0	-1	-1	0	-1
S2B785621436	0	0	0	0	0	2	2	2	-1	-1	0	-1	0	2	2	0	2	0	2	1	0	0	0	0	0	-1	2	0	2	0	2	2	0	0	0	-1	-1	0	0	0	2	1	0	2	0	2	2	0	0
S2B785145768	0	0	0	0	0	2	2	2	0	1	0	2	0	2	2	0	2	0	2	2	0	0	0	0	0	0	0	0	2	0	2	2	1	0	0	0	0	0	0	0	2	1	0	2	0	2	2	0	0
S2B784280838	0	0	0	0	0	2	2	2	0	0	0	2	-1	2	2	0	2	0	2	2	0	0	-1	0	0	0	-1	0	2	0	-1	2	0	0	0	0	0	-1	0	0	2	1	2	2	0	-1	-1	0	-1
S2B784231128	0	0	0	0	0	2	2	2	0	1	0	2	0	2	2	0	2	0	2	2	0	0	0	0	0	0	1	0	2	0	2	2	0	0	0	0	0	0	0	0	2	1	2	2	0	2	2	0	0
S2B782858110	-1	2	0	0	0	2	2	2	0	1	0	2	0	2	2	-1	2	0	2	2	0	0	0	0	0	0	2	0	-1	0	2	2	-1	0	0	0	-1	0	0	0	2	1	2	-1	0	-1	2	0	-1
S2B774736489	0	0	0	2	0	2	2	2	0	-1	0	2	0	2	2	0	2	-1	2	2	0	-1	0	0	2	0	1	2	2	2	0	2	-1	0	2	0	0	0	2	0	2	2	2	0	0	-1	-1	2	2
S2B773438239	0	0	0	0	0	2	2	2	0	0	0	2	0	2	2	0	2	-1	2	2	0	-1	0	0	2	0	2	2	2	2	0	2	0	0	2	0	0	0	2	0	2	2	-1	0	-1	2	2	2	2
S2B773387284	-1	0	0	1	0	2	2	2	0	-1	0	2	-1	2	2	0	2	-1	-1	2	0	0	0	-1	2	0	0	-1	2	2	0	2	0	0	2	0	0	0	2	0	2	2	2	-1	-1	-1	-1	2	2
S2B772487488	0	0	0	1	0	2	2	2	0	0	0	2	0	-1	2	0	2	1	2	2	0	0	-1	0	2	0	-1	2	2	2	0	2	0	0	2	0	0	0	2	0	2	2	2	0	0	2	2	2	2
S2B769934826	0	1	0	2	0	2	2	2	0	0	0	2	0	2	2	0	2	0	2	2	0	0	0	0	2	2	1	2	2	2	0	2	0	2	2	0	2	0	0	0	2	2	2	0	0	2	2	2	2
S2B769900675	-1	0	0	-1	0	2	2	2	0	0	0	2	0	2	2	0	2	0	2	2	0	0	-1	0	2	2	1	2	2	2	0	2	0	2	2	0	2	0	0	0	2	2	2	0	0	2	2	2	2
S2B768369515	0	0	0	2	0	2	2	2	0	0	0	2	0	2	2	0	2	0	2	2	0	0	0	0	2	2	1	2	2	2	0	2	0	2	2	0	2	0	0	0	2	2	2	0	0	0	2	2	2
S2B766178930	0	0	0	2	0	2	2	2	0	-1	0	2	-1	-1	-1	0	2	0	2	2	0	0	0	0	2	2	0	2	-1	2	-1	2	0	2	2	0	2	0	0	0	2	2	2	0	0	0	-1	2	2
S2B763449430	0	0	0	2	0	2	2	2	2	0	0	2	0	2	-1	0	2	0	-1	-1	0	0	0	0	-1	2	-1	2	2	2	0	2	0	2	2	0	2	0	0	0	2	2	2	0	0	0	2	2	2
S2B763445921	0	-1	0	2	0	2	2	2	2	0	0	2	0	2	-1	0	2	0	2	2	0	0	0	0	2	2	0	1	-1	2	0	2	0	2	2	0	2	0	0	0	2	-1	2	0	0	-1	-1	2	-1
S2B759735490	0	0	0	2	0	2	2	2	2	0	0	2	0	2	2	0	2	0	2	2	0	0	0	0	2	2	0	2	-1	2	0	2	0	2	2	0	2	0	0	0	2	2	2	0	0	0	2	2	2
S2B755591573	0	0	0	-1	0	2	2	2	2	0	0	2	0	2	2	0	2	0	2	2	1	0	0	0	2	2	0	2	2	2	0	2	0	2	2	0	2	0	0	0	2	2	0	0	0	-1	2	2	2
S2B745981266	0	0	0	2	0	2	2	2	2	0	0	2	0	2	-1	-1	2	0	2	2	0	0	-1	0	-1	0	-1	2	2	2	0	2	0	2	2	0	2	0	0	-1	2	2	0	0	0	0	2	2	-1
S2B737284801	0	2	0	2	0	2	2	2	2	-1	0	2	0	2	-1	0	2	-1	-1	-1	0	0	0	-1	2	0	0	-1	2	2	0	2	-1	1	2	0	2	0	0	-1	2	0	0	-1	-1	0	0	2	-1
S2B731481788	0	-1	0	2	0	2	2	2	-1	0	0	2	0	2	0	0	2	0	2	2	0	0	0	0	2	0	0	1	2	2	0	2	0	1	2	0	2	0	0	0	2	1	0	0	0	0	0	2	2
S2B730676924	0	2	0	2	0	2	2	2	2	-1	0	-1	-1	-1	0	0	2	0	-1	-1	0	0	0	0	2	0	0	-1	2	2	0	2	0	0	2	-1	0	0	0	0	2	-1	0	0	-1	0	-1	2	-1
S2B729134538	0	2	0	-1	0	2	-1	2	2	0	0	2	0	-1	0	0	2	0	2	2	0	0	0	0	2	0	2	2	2	2	0	2	0	-1	2	0	0	0	0	0	2	1	0	0	0	0	-1	2	2
S2B727700480	0	2	0	2	0	2	2	2	2	0	0	2	0	2	0	0	2	0	2	2	0	0	0	0	2	0	0	2	2	2	0	2	0	1	2	0	0	0	0	0	2	0	0	0	0	0	0	2	-1
S2B727616611	0	2	0	2	0	2	2	-1	2	0	0	2	0	2	0	0	2	0	2	2	0	0	0	0	2	0	0	-1	2	2	0	2	0	1	2	-1	0	-1	0	0	2	0	0	0	0	0	0	2	2
S2B727526594	0	2	0	-1	0	2	2	2	2	-1	0	2	-1	2	0	0	2	0	2	2	0	0	2	0	-1	0	0	2	2	-1	0	2	-1	0	2	0	0	0	0	0	2	1	0	0	-1	0	-1	2	2
S2B727371088	0	2	0	2	0	2	2	2	2	0	0	2	0	2	0	0	2	0	2	2	0	0	0	0	2	0	0	2	2	2	0	-1	0	0	2	0	0	0	0	0	2	-1	0	-1	0	0	0	-1	2
S2B726760024	0	2	0	2	0	2	2	2	2	0	0	2	0	2	0	0	2	0	2	2	0	0	-1	0	2	0	0	2	2	2	0	2	0	1	2	0	0	0	0	0	2	1	0	0	0	0	0	1	2
S2B725114458	0	2	0	2	0	2	2	2	2	0	0	2	0	2	0	0	2	0	2	2	0	0	0	0	2	0	0	2	2	2	0	2	0	1	2	0	0	0	0	0	2	1	0	0	0	0	0	2	2
S2B724734791	-1	2	0	2	0	2	2	2	2	0	0	-1	-1	2	0	0	2	0	2	2	0	0	0	0	2	0	0	2	2	2	0	2	0	1	2	0	0	0	0	0	2	2	0	0	0	0	0	-1	2
S2B722631210	0	2	0	-1	0	2	2	2	2	0	0	2	0	2	0	-1	2	0	2	2	0	0	0	-1	2	0	0	2	2	2	0	2	0	0	2	0	0	0	0	0	2	1	0	0	0	-1	0	2	2
S2B721022037	0	2	0	2	-1	2	2	2	2	0	0	2	-1	2	0	0	2	-1	2	2	0	0	0	1	2	0	0	2	2	2	-1	-1	0	1	2	-1	0	0	0	0	2	2	0	-1	0	-1	0	-1	-1
S2B720363115	0	2	0	2	0	2	2	2	2	0	0	2	0	2	0	0	2	0	2	2	0	0	0	0	2	0	-1	2	2	2	0	2	1	0	2	-1	0	0	0	0	2	-1	0	0	0	0	0	2	2
S2B717929430	0	2	0	2	0	2	2	2	2	0	0	2	0	2	0	0	2	0	2	2	0	0	0	0	2	0	0	2	2	2	0	2	0	1	2	0	0	0	0	0	2	1	0	0	0	0	0	2	2
S2B717048525	0	2	0	2	0	2	2	2	2	0	0	2	0	2	0	0	2	0	2	2	0	0	0	0	2	0	0	2	2	2	0	2	0	1	2	0	0	0	0	0	2	1	0	0	0	0	0	2	2
S2B717043851	-1	2	0	2	0	2	2	2	-1	0	0	2	0	2	0	0	2	-1	2	2	0	0	0	0	2	-1	0	2	2	2	0	2	0	1	2	-1	0	0	0	0	2	0	0	0	-1	-1	0	-1	2
S2B717001012	0	2	0	2	0	2	2	2	2	0	0	2	0	2	0	0	2	0	2	2	0	0	0	0	2	0	0	2	2	2	0	2	0	1	2	0	0	0	0	0	2	1	0	0	0	0	0	2	2
S2B712642175	-1	2	0	2	0	2	2	2	2	-1	0	2	0	2	0	0	2	0	2	-1	0	0	0	0	2	0	0	2	2	2	0	2	0	1	2	0	0	0	0	0	2	0	0	0	0	0	-1	-1	-1
S2B712641017	0	2	0	2	0	2	2	2	2	0	0	2	0	2	0	-1	2	0	2	2	0	0	0	0	2	0	0	2	2	2	0	2	0	1	2	0	0	0	0	0	2	1	0	0	0	0	0	2	2
S2B712028300	0	2	0	2	0	2	2	2	2	0	0	2	0	2	0	0	2	0	2	-1	0	0	0	0	2	0	0	2	2	2	0	2	0	1	2	0	0	0	0	0	2	-1	0	0	0	0	0	2	-1
S2B709422621	0	2	0	2	0	2	2	2	2	0	0	2	0	2	0	0	2	0	2	2	0	0	0	0	2	0	0	2	2	2	0	2	1	1	2	0	0	0	0	0	2	1	0	0	0	0	0	2	2
S2B707976008	0	2	0	2	2	2	2	2	2	0	0	2	0	2	0	0	2	0	2	2	0	0	-1	0	2	0	0	2	2	2	0	2	0	1	2	0	0	0	0	0	2	0	0	0	0	0	0	2	2
S2B706197581	-1	-1	0	2	-1	2	2	-1	2	-1	0	-1	-1	2	0	-1	2	-1	-1	2	0	0	0	-1	2	0	0	2	2	2	0	2	0	-1	-1	-1	0	0	0	0	2	2	-1	0	-1	-1	-1	2	2
S2B697516433	0	2	0	2	2	2	2	2	2	0	0	2	0	2	0	0	2	0	2	2	0	0	0	0	2	0	0	2	2	2	0	2	0	1	2	0	0	0	0	0	2	1	0	0	0	0	0	2	2
S2B696895842	-1	2	0	2	2	2	2	2	2	0	0	2	0	2	0	0	2	0	2	2	0	0	0	-1	2	0	0	2	2	-1	0	2	0	1	2	0	0	0	0	0	2	0	-1	0	0	0	0	2	-1
S2B695829792	0	2	0	2	2	2	2	2	2	-1	0	2	0	2	0	-1	2	0	2	-1	0	0	0	0	2	0	0	2	2	2	0	2	0	1	2	-1	0	0	0	0	2	2	0	0	0	-1	0	2	2
S2B695112360	0	2	0	2	2	2	2	2	2	0	0	2	0	2	0	0	2	0	2	-1	0	0	0	0	2	0	0	2	2	2	0	2	-1	0	2	0	0	0	0	0	2	1	0	0	0	0	0	2	2
S2B694682632	0	2	0	2	2	2	2	2	2	0	0	2	0	-1	0	0	2	0	2	-1	0	0	0	0	-1	0	0	-1	2	-1	0	2	0	1	-1	0	0	0	0	0	2	0	0	0	0	0	0	-1	2
S2B691527777	0	2	0	2	2	2	2	2	2	0	0	2	0	2	0	0	2	2	2	2	0	0	0	0	2	0	0	2	2	2	0	2	0	0	2	0	0	0	0	0	2	1	0	0	0	0	0	2	2
S2B691513101	0	2	0	2	2	2	2	2	2	0	0	2	0	2	0	0	2	0	2	2	0	0	0	0	2	0	0	2	2	2	0	2	1	0	2	0	0	0	0	0	2	1	0	0	0	0	0	2	2
S2B691295888	-1	2	0	2	-1	2	2	2	2	0	0	2	0	2	0	1	-1	-1	2	-1	0	0	0	-1	2	0	-1	2	-1	-1	0	2	-1	0	2	0	0	0	0	0	-1	2	0	0	0	0	0	2	2
S2B691269398	0	2	0	-1	-1	2	-1	2	2	0	0	-1	0	2	0	-1	2	-1	2	2	0	0	0	0	-1	0	-1	2	0	2	-1	2	-1	0	2	-1	0	0	0	0	-1	0	-1	0	-1	0	0	-1	-1
S2B690968260	0	2	0	2	2	2	2	2	2	0	0	2	0	2	0	0	2	0	2	2	0	0	0	0	2	0	0	2	2	2	0	2	0	0	2	0	0	0	0	0	2	1	0	0	0	0	0	2	2
S2B690936220	0	2	0	2	2	2	2	2	2	0	0	2	0	2	0	0	2	0	2	2	0	0	0	0	2	0	0	2	2	2	0	2	0	0	2	0	0	0	0	0	2	1	0	0	0	0	0	2	2
S2B689147027	-1	2	0	2	-1	2	2	2	0	0	0	-1	0	-1	-1	-1	2	0	-1	-1	0	0	0	-1	2	-1	0	-1	2	2	0	2	2	0	2	0	0	0	0	0	2	0	0	0	-1	0	-1	-1	-1
S2B688468315	0	2	0	2	2	2	2	2	0	0	0	2	0	2	0	0	2	0	2	2	0	0	0	0	2	0	0	2	2	2	1	2	0	0	2	0	0	0	0	0	2	0	0	0	0	0	0	2	2
S2B685266079	0	2	0	2	2	2	2	2	0	0	0	2	-1	2	0	0	2	0	2	2	0	0	0	0	-1	0	0	2	2	2	1	2	0	0	0	-1	0	0	0	0	2	0	0	0	0	0	0	2	-1
S2B682939246	0	2	0	2	2	2	-1	2	0	-1	0	2	0	2	0	0	2	0	2	2	0	0	0	0	2	0	0	2	2	2	1	2	0	0	0	0	0	0	0	0	2	0	0	0	0	0	0	2	-1
S2B682837429	0	2	0	-1	2	2	2	2	0	-1	-1	2	0	2	0	-1	2	0	2	2	0	0	0	0	2	0	0	2	2	2	-1	2	-1	0	0	0	0	0	0	0	2	0	0	0	-1	1	0	2	2
S2B682777687	0	2	0	2	2	2	2	2	0	0	0	-1	0	2	-1	-1	2	-1	2	2	0	0	0	0	2	0	0	2	-1	2	0	2	0	0	0	0	0	0	0	0	2	0	0	0	0	0	0	2	-1
S2B682777581	0	-1	0	2	2	2	2	2	0	0	0	2	0	-1	0	0	2	-1	-1	2	0	0	0	0	2	0	0	-1	2	2	2	2	0	0	0	0	0	0	0	0	2	0	-1	0	0	-1	0	-1	-1
S2B682742998	0	2	0	2	2	2	2	2	0	0	0	2	0	2	0	-1	2	0	2	2	0	0	0	0	2	1	-1	2	2	2	1	2	0	0	0	0	0	0	0	0	2	0	0	-1	0	-1	0	2	2
S2B682193399	-1	2	0	2	2	2	2	-1	0	-1	0	2	0	2	0	0	2	-1	2	2	0	0	0	0	2	-1	0	-1	2	2	-1	2	0	0	-1	0	0	0	0	0	2	0	-1	-1	0	0	0	2	2
S2B679904078	0	2	0	2	2	2	2	2	0	0	0	2	0	2	0	0	2	0	2	2	0	0	0	0	2	0	0	2	2	2	0	2	0	0	0	0	0	0	0	0	2	0	0	0	0	0	0	2	2
S2B679583913	-1	2	0	2	2	-1	-1	2	0	-1	0	-1	0	2	0	0	2	0	2	-1	2	0	0	0	-1	0	0	2	2	-1	2	2	0	0	0	0	0	0	0	0	2	-1	-1	0	-1	-1	0	-1	2
S2B676133519	0	2	0	2	2	2	2	2	0	0	0	2	0	2	0	0	2	0	2	2	0	0	0	0	2	0	0	-1	-1	2	2	2	0	0	0	0	0	0	0	0	2	0	0	0	0	0	0	2	2
S2B666634273	0	2	0	2	2	2	2	2	0	0	0	2	0	2	0	0	2	0	2	2	0	0	0	0	2	0	0	2	2	2	1	2	0	0	0	-1	0	0	0	0	2	-1	2	0	-1	-1	0	2	-1
S2B664127044	0	2	0	2	2	2	1	2	0	0	0	2	0	2	0	0	2	0	2	2	0	0	0	0	2	0	0	2	2	2	1	2	0	0	0	0	0	0	0	0	2	0	0	0	0	0	0	2	2
S2B648810236	0	2	0	2	2	2	-1	2	0	0	0	2	0	2	0	0	1	0	2	2	0	0	0	0	2	0	0	2	2	2	0	2	0	0	0	0	0	2	0	0	2	0	0	0	-1	0	0	-1	2
S2B644162838	0	2	0	2	1	2	2	2	0	0	0	2	0	2	0	0	2	0	2	2	0	0	0	0	2	0	0	2	2	2	0	2	0	0	0	0	0	2	0	0	2	0	0	0	0	0	0	2	2
S2B640858098	0	-1	0	2	2	2	2	2	0	0	0	2	0	2	-1	0	2	0	-1	2	0	0	0	0	2	0	0	2	2	2	0	-1	0	0	0	0	0	2	0	0	2	0	0	0	0	0	0	2	-1
S2B640489595	-1	2	0	2	1	2	2	2	0	0	0	2	0	2	0	-1	2	0	2	2	0	0	0	0	2	0	0	2	2	2	0	2	0	0	0	0	0	2	0	0	2	0	0	0	0	0	0	2	2
S2B639310228	0	-1	0	2	1	2	2	2	0	0	0	2	0	2	0	0	2	0	2	-1	0	0	0	0	2	0	-1	2	2	2	0	2	0	0	0	0	0	2	0	0	2	-1	0	0	0	0	-1	2	-1
S2B639015165	0	2	0	2	-1	2	2	2	0	0	0	2	0	2	0	0	2	-1	2	2	0	0	0	0	2	0	0	2	2	2	-1	2	-1	0	0	-1	0	2	-1	0	2	0	0	0	0	-1	0	2	2
S2B636109404	0	2	-1	-1	-1	2	2	2	0	0	0	2	0	2	0	0	2	-1	0	2	0	0	0	0	-1	0	-1	-1	2	2	0	2	0	0	0	-1	0	-1	0	0	2	0	0	-1	-1	-1	-1	-1	2
S2B635781149	0	2	0	2	1	2	2	2	0	0	0	2	0	2	0	1	2	0	0	2	0	0	0	0	2	0	0	2	2	2	0	2	0	0	0	0	0	2	0	0	2	0	0	0	0	0	0	2	2
S2B635696058	0	2	0	2	0	2	2	2	0	0	0	2	0	2	0	0	2	0	-1	-1	0	0	0	0	2	0	0	-1	2	2	0	2	0	0	0	0	0	2	0	0	2	0	0	0	0	0	0	2	2
S2B634958701	0	2	0	2	0	2	2	2	0	0	0	2	-1	-1	-1	0	2	-1	0	2	0	0	-1	0	2	0	0	2	2	2	0	2	-1	0	0	-1	0	2	0	0	2	0	0	0	0	0	0	2	-1
S2B634682593	0	2	0	2	0	2	2	2	0	0	0	2	-1	2	0	0	2	0	0	2	0	0	0	0	2	0	0	2	2	2	-1	2	0	0	0	0	0	2	0	0	2	0	0	0	0	0	0	2	2
S2B632566069	0	2	0	2	1	2	2	2	0	-1	0	2	0	2	0	0	2	0	0	2	0	0	0	0	2	0	0	2	-1	2	0	2	0	0	0	0	0	2	0	0	2	0	2	0	0	-1	0	2	-1
S2B626087895	0	-1	0	2	1	2	-1	2	0	0	0	2	0	-1	0	0	2	-1	0	2	0	0	0	-1	2	0	0	-1	2	-1	0	2	-1	0	0	0	0	2	0	0	-1	0	2	0	0	-1	-1	2	2
S2B602654574	0	2	0	2	0	2	-1	2	0	0	0	2	0	-1	0	0	2	-1	0	-1	0	0	0	0	2	0	-1	-1	2	0	0	-1	0	0	0	-1	0	-1	-1	-1	-1	0	2	-1	0	-1	0	2	-1
S2B601907446	0	2	0	-1	1	2	2	2	0	0	0	-1	0	2	0	0	2	-1	0	-1	0	0	0	0	2	-1	0	2	2	2	0	-1	0	0	0	-1	0	2	-1	0	2	-1	-1	0	0	0	-1	2	2
S2B594583731	-1	2	0	-1	0	2	2	2	0	0	0	-1	0	2	0	-1	2	0	-1	2	0	0	0	0	2	0	0	2	2	2	-1	-1	0	0	0	0	0	-1	0	0	2	-1	2	0	-1	0	0	-1	-1
S2B593841477	0	2	0	2	0	2	2	2	0	-1	0	2	-1	2	0	-1	2	0	0	2	0	0	0	0	-1	0	0	2	-1	2	0	-1	2	0	0	-1	0	2	0	-1	2	0	2	0	-1	0	-1	2	2
S2B592140635	0	2	0	2	1	2	2	2	0	0	0	2	0	-1	0	-1	2	0	0	2	0	0	0	0	2	0	0	2	2	2	0	2	1	0	0	-1	0	2	0	0	2	-1	-1	-1	0	-1	-1	2	2
S2B580001095	0	2	0	2	1	2	2	2	0	0	0	2	0	2	0	0	2	0	0	2	0	0	0	0	2	0	0	2	2	2	0	2	1	0	0	0	0	2	0	0	2	0	2	0	0	0	0	2	2
S2B573722881	-1	-1	0	-1	1	2	-1	2	0	0	0	2	0	-1	-1	-1	2	0	0	2	0	0	0	-1	2	0	0	2	-1	2	-1	2	0	0	0	0	0	2	0	-1	2	0	2	-1	-1	0	-1	2	-1
S2B572557522	0	2	0	2	1	2	2	2	0	0	0	2	0	2	0	0	2	0	0	2	0	0	0	0	2	0	0	2	2	2	0	2	0	0	0	0	0	2	0	0	2	0	2	0	0	0	0	2	2
S2B562207104	-1	2	0	2	-1	2	2	2	0	0	0	-1	0	-1	-1	-1	2	0	0	2	0	0	-1	-1	2	0	-1	-1	2	2	-1	2	0	0	-1	0	0	2	0	-1	0	0	-1	0	-1	-1	0	2	-1
S2B561630019	-1	2	0	2	1	2	2	2	0	0	-1	-1	0	2	0	-1	-1	0	-1	2	0	0	0	0	-1	0	0	2	2	-1	-1	2	-1	0	0	0	-1	2	-1	-1	0	-1	-1	-1	-1	0	0	2	2
S2B559194038	0	2	0	2	1	2	2	2	0	0	0	2	0	2	0	0	2	0	0	2	0	0	0	0	2	0	0	2	2	2	0	2	0	0	0	0	0	2	0	0	0	0	2	0	0	0	0	2	2
S2B554003555	0	-1	0	2	-1	2	2	-1	0	0	0	2	0	-1	-1	-1	2	0	0	2	0	0	0	-1	2	0	-1	2	-1	-1	0	-1	0	0	0	0	-1	2	-1	-1	0	0	-1	-1	-1	0	-1	2	2
S2B553874188	0	2	0	2	2	2	2	2	0	0	1	2	0	2	0	0	2	0	0	2	0	0	0	0	2	0	0	-1	2	2	0	2	0	0	0	-1	0	2	0	0	0	0	2	0	-1	-1	0	2	2
S2B553388909	0	2	0	2	1	2	2	2	0	0	0	2	0	2	0	0	2	-1	0	-1	-1	0	0	0	-1	0	0	2	2	-1	-1	2	-1	0	0	0	0	2	0	0	-1	0	2	0	0	0	0	2	-1
S2B548591363	0	2	0	2	0	2	2	2	0	-1	0	2	0	2	0	-1	2	0	2	2	0	0	0	0	2	-1	0	2	-1	-1	0	2	1	-1	0	0	-1	-1	0	0	0	0	2	0	-1	0	0	2	-1
S2B545899046	0	2	0	2	-1	2	2	-1	0	0	0	2	-1	2	0	0	2	0	2	2	0	-1	-1	0	2	0	0	-1	2	-1	-1	2	0	0	0	-1	-1	2	0	0	2	0	2	-1	0	-1	-1	2	-1
S2B540766978	-1	-1	0	2	-1	2	2	-1	0	0	0	2	-1	-1	0	-1	2	-1	-1	2	0	0	0	0	2	0	0	-1	2	-1	1	2	1	0	0	0	0	2	-1	0	2	0	2	0	-1	0	0	2	2
S2B539298721	-1	2	0	2	2	2	2	0	0	0	0	2	-1	2	-1	0	2	0	-1	2	-1	0	0	0	0	-1	0	-1	2	2	1	2	0	0	-1	0	0	2	0	0	2	0	2	0	0	0	0	-1	-1
S2B534940692	0	2	0	2	1	2	2	0	0	0	0	2	0	2	0	0	2	0	2	2	0	0	-1	0	0	0	0	2	2	-1	0	2	0	0	0	0	0	2	0	0	2	0	2	0	0	0	0	2	2
S2B533305433	1	2	0	2	1	2	2	0	0	0	0	2	0	2	0	0	2	0	2	2	0	0	0	0	0	0	0	2	2	2	0	2	0	0	0	0	0	2	0	0	2	0	2	0	0	0	0	2	2
S2B532478954	0	2	0	2	1	2	-1	0	0	-1	0	-1	0	2	0	0	2	0	2	2	0	0	0	0	0	0	0	-1	2	2	-1	2	-1	0	0	0	0	2	0	-1	2	0	2	-1	0	-1	0	2	-1
S2B529593256	0	2	0	2	1	2	2	0	0	0	0	2	0	2	0	0	2	0	2	2	0	0	0	0	0	0	0	1	2	2	0	2	0	0	0	0	0	2	0	0	2	0	2	0	0	0	0	2	2
S2B523663792	0	2	0	2	1	2	2	0	0	0	0	2	0	2	0	0	2	0	-1	2	0	0	0	0	0	0	0	2	2	2	1	2	0	0	0	0	0	2	0	0	2	0	2	0	0	0	0	2	2
S2B516382075	0	2	0	2	-1	2	2	0	0	0	0	2	0	2	0	0	2	0	2	2	0	2	0	0	0	0	0	2	2	-1	2	2	1	0	0	-1	0	2	0	0	2	-1	2	-1	0	-1	-1	-1	2
S2B506607916	0	-1	0	2	1	2	2	0	0	0	0	2	0	2	0	0	2	0	2	2	0	2	0	0	0	0	0	2	2	2	2	2	-1	0	0	0	0	2	0	0	2	-1	2	0	0	0	0	2	-1
S2B467068924	-1	2	-1	2	0	0	2	0	0	-1	1	-1	0	2	0	-1	2	0	-1	2	0	2	0	0	-1	0	-1	2	-1	-1	0	2	-1	-1	0	0	0	2	2	0	0	0	2	0	0	0	-1	2	2
S2B449048241	-1	2	0	2	0	0	2	0	0	-1	0	-1	0	2	-1	0	2	0	-1	-1	0	2	-1	0	0	0	-1	2	2	2	-1	2	0	0	0	-1	0	2	2	0	0	-1	2	0	-1	0	0	2	-1
S2B448931920	-1	2	0	2	0	0	2	0	0	0	0	-1	-1	2	0	0	2	-1	2	2	0	2	0	0	0	0	0	-1	-1	2	-1	2	-1	0	0	-1	0	2	2	0	-1	0	-1	-1	0	0	0	2	-1
S2B446658483	0	2	0	2	0	-1	2	-1	0	-1	0	2	0	2	0	-1	2	0	2	2	0	2	0	0	-1	0	0	2	2	2	1	2	1	0	0	0	-1	2	2	0	0	0	2	-1	0	0	0	-1	2
S2B405075613	-1	2	0	2	-1	0	2	0	0	0	0	-1	0	-1	0	-1	2	-1	2	-1	0	-1	0	0	0	0	0	-1	2	2	-1	2	-1	0	0	0	-1	2	-1	-1	0	0	-1	-1	-1	0	0	2	-1
S2B271385216	2	2	0	2	0	0	2	0	0	0	0	2	0	2	0	0	2	0	2	2	0	2	-1	0	0	0	0	2	-1	2	-1	2	-1	0	0	0	0	2	2	0	0	0	2	0	0	0	0	2	-1
S2B268995407	2	2	0	2	0	0	0	-1	0	0	0	2	0	-1	0	0	2	0	2	2	0	2	0	0	-1	0	-1	-1	2	-1	0	2	0	0	0	0	0	2	2	0	0	-1	2	-1	-1	-1	0	2	-1
S2B264910603	2	2	0	-1	0	0	2	0	0	0	0	2	0	-1	0	0	2	0	2	2	0	2	-1	-1	0	0	0	2	2	-1	0	2	-1	0	0	-1	0	2	2	0	0	0	2	-1	-1	-1	0	-1	2
S2B250263374	2	2	0	1	0	0	2	0	0	0	0	2	0	2	0	0	2	0	2	2	0	2	0	0	0	0	0	2	2	2	1	2	0	0	0	0	0	2	2	0	0	0	2	0	0	0	0	2	2
S2B234639828	0	2	0	2	0	0	2	0	0	0	0	2	0	2	0	0	1	0	2	2	0	2	0	0	0	0	0	2	2	2	0	2	0	0	0	0	0	2	2	0	0	1	2	0	0	0	1	2	2
S2B210251714	0	0	0	2	0	0	2	0	0	0	0	2	0	2	0	0	0	-1	2	2	0	2	0	0	0	0	0	2	2	2	0	2	0	0	0	0	0	2	2	0	0	1	2	0	0	0	1	2	2
S2B209247173	0	2	0	2	0	0	2	0	0	0	0	2	0	2	0	0	1	0	2	2	0	2	0	0	0	0	0	2	2	2	1	2	0	0	0	0	0	2	2	0	0	1	2	0	0	0	1	2	2
S2B208560463	-1	2	0	2	0	0	2	-1	-1	0	0	2	0	2	-1	0	1	0	-1	2	0	2	-1	0	0	0	-1	2	-1	2	2	2	0	0	0	-1	0	-1	2	0	0	-1	2	0	0	0	0	2	2
S2B206122594	0	2	0	2	0	0	2	0	0	0	0	2	0	2	0	0	1	0	2	2	0	2	0	0	0	0	0	2	2	2	2	2	0	0	0	0	0	2	2	0	0	0	2	0	0	0	2	2	2
S2B199583414	0	2	0	2	0	0	2	0	0	0	0	2	0	2	0	0	2	0	2	2	0	2	0	0	0	0	0	2	2	2	1	2	0	0	0	-1	0	2	2	0	0	1	2	0	0	0	0	2	-1
S2B189607398	0	2	0	2	1	0	2	0	0	0	0	2	0	2	0	0	1	0	2	2	0	2	0	0	0	0	0	2	2	2	1	2	0	0	0	0	0	2	2	0	0	1	2	0	0	0	-1	2	2
S2B189339317	0	2	0	-1	1	0	2	0	0	0	0	2	0	2	0	0	2	0	2	2	0	2	-1	0	0	0	0	2	2	2	2	2	-1	0	0	-1	0	2	2	0	0	0	2	0	-1	-1	1	2	-1
S2B184136513	0	2	0	2	1	0	2	0	0	0	0	2	0	2	0	0	1	0	2	2	0	2	0	0	0	0	0	2	2	2	1	2	0	0	0	0	0	2	2	0	0	2	2	0	0	0	1	2	2
S2B188463309	0	-1	0	2	1	0	2	0	0	0	0	2	0	2	0	0	1	0	2	-1	0	2	0	0	0	0	0	2	2	2	1	2	-1	0	0	-1	0	2	2	0	0	2	2	0	-1	0	2	2	-1
S2B186642442	0	-1	0	2	2	0	2	-1	0	-1	-1	2	-1	2	0	-1	2	-1	2	-1	0	2	-1	0	0	0	0	2	2	2	-1	-1	-1	0	0	0	0	2	2	0	0	0	2	0	0	0	0	2	2
S2B188576713	0	2	0	2	0	0	2	0	0	0	0	2	0	2	-1	0	0	-1	2	2	0	-1	0	0	0	0	0	2	2	2	-1	-1	0	0	-1	-1	0	2	2	0	0	2	-1	0	-1	0	1	2	2
S2B174831760	-1	2	0	2	1	0	2	-1	0	0	0	0	0	2	0	0	1	0	-1	2	1	2	0	0	0	0	0	-1	2	2	-1	2	0	0	0	-1	0	2	2	0	0	0	2	0	0	0	2	2	-1
S2B170164580	-1	2	0	2	0	0	2	0	0	0	0	0	0	2	0	0	1	0	2	2	0	2	-1	0	0	0	0	2	2	2	-1	2	0	0	0	-1	0	2	-1	0	0	0	-1	-1	0	-1	1	-1	-1
S2B169752275	0	2	0	2	-1	0	-1	0	0	0	0	-1	0	-1	0	0	1	-1	-1	2	0	2	0	-1	0	0	-1	-1	-1	-1	-1	2	-1	0	0	-1	0	-1	2	0	0	-1	2	0	0	0	1	2	2
S2B167856524	0	-1	0	2	0	0	2	0	0	-1	0	0	-1	2	-1	-1	0	-1	2	2	0	2	-1	-1	0	0	0	-1	2	2	0	2	-1	0	0	-1	0	2	2	-1	0	0	-1	0	0	0	1	-1	2
S2B166973159	0	2	0	2	1	0	2	0	0	0	0	0	0	2	0	0	0	0	2	2	0	2	0	0	0	0	0	2	2	2	1	2	0	0	0	0	0	2	2	0	0	1	2	0	0	0	1	2	2
S2B165083005	-1	2	0	2	1	0	2	-1	0	0	0	0	1	2	0	-1	0	0	2	2	-1	2	-1	0	0	0	-1	2	2	2	0	2	-1	0	0	0	-1	2	2	-1	0	1	2	0	0	0	-1	2	2
S2B161121330	0	2	0	2	2	0	2	0	0	0	0	0	0	2	0	0	0	0	2	2	0	2	0	0	0	0	0	2	2	2	0	2	0	0	0	0	0	2	2	0	0	0	2	0	-1	0	1	2	-1
S2B159604324	0	2	0	2	1	0	2	0	0	0	0	0	0	2	0	0	0	0	2	2	0	2	0	0	0	0	0	-1	2	2	-1	2	0	1	0	0	0	2	2	1	0	-1	2	0	2	0	0	2	-1
S2B159604037	0	2	0	2	1	0	2	0	0	0	0	0	0	2	0	0	0	0	2	2	0	2	0	0	1	-1	0	2	2	2	0	2	0	1	0	0	0	2	2	0	0	1	2	0	2	0	2	2	2
S2B159489983	0	-1	0	2	2	0	2	0	0	0	0	0	0	2	0	0	0	-1	2	2	0	2	0	0	-1	0	0	-1	-1	2	0	2	0	2	0	0	0	2	2	0	0	0	2	0	2	0	2	2	2
S2B159208003	0	2	0	2	1	0	2	0	0	0	0	0	0	2	0	0	0	0	2	2	0	2	0	0	0	0	0	2	2	2	0	2	0	1	0	0	0	2	2	0	0	1	2	0	2	0	1	2	2
S2B156497425	0	2	0	2	2	0	2	0	0	0	0	0	0	2	-1	-1	0	0	2	2	0	2	-1	0	2	-1	0	2	2	2	0	2	2	2	-1	0	0	2	2	0	0	1	2	0	2	0	0	2	2
S2B156429553	-1	2	0	2	1	0	2	0	0	-1	0	-1	0	2	0	0	0	0	-1	2	0	2	-1	0	-1	-1	-1	2	2	2	0	2	-1	2	0	0	0	2	2	-1	-1	2	-1	0	-1	2	-1	2	2
S2B154929211	0	2	0	2	1	-1	2	0	0	-1	0	0	0	2	0	-1	0	-1	2	2	1	2	0	0	2	-1	-1	2	2	2	0	2	0	2	-1	-1	0	2	2	-1	0	2	2	-1	2	-1	1	2	2
S2B154909243	0	2	0	2	1	0	2	0	0	0	0	0	0	-1	0	0	0	0	2	2	0	2	0	0	2	0	0	2	2	2	0	2	0	1	0	-1	0	2	2	0	0	0	2	-1	-1	0	1	2	-1
S2B154909145	0	2	0	2	1	0	2	0	0	-1	0	0	0	2	0	0	0	0	2	2	0	2	0	0	2	0	0	2	2	2	0	2	0	1	0	0	0	2	2	0	0	0	2	0	2	0	-1	2	2
S2B154535572	0	2	0	2	2	-1	2	0	0	0	0	0	0	2	0	0	-1	-1	-1	2	0	2	0	0	-1	0	0	-1	2	2	-1	2	0	1	0	0	0	2	2	-1	0	2	2	0	2	-1	2	2	2
S2B154520591	0	2	0	2	2	0	2	0	0	-1	0	0	0	2	0	0	-1	-1	2	2	0	2	0	-1	2	0	-1	2	-1	2	0	2	0	2	0	-1	0	2	-1	-1	0	-1	2	0	2	0	-1	2	2
S2B150326440	-1	2	0	2	2	0	2	-1	0	0	0	-1	0	2	-1	-1	0	0	2	2	-1	2	-1	-1	-1	0	-1	-1	2	2	0	2	-1	0	0	0	0	2	2	-1	0	-1	2	-1	2	-1	0	2	2
S2B144651587	0	2	0	2	1	0	2	0	0	0	0	0	0	2	0	0	0	0	2	2	0	2	0	0	2	0	0	2	2	2	0	2	0	1	0	0	0	2	2	0	0	0	2	0	2	0	1	2	0
S2B144594744	0	2	0	2	1	0	2	0	0	0	0	-1	-1	2	0	-1	0	-1	2	2	0	2	-1	0	-1	0	0	-1	-1	2	0	2	0	1	0	-1	0	-1	2	-1	0	-1	2	-1	-1	-1	-1	-1	0
S2B144569828	0	2	0	2	1	0	2	0	0	-1	0	0	0	2	0	0	0	0	2	2	0	2	0	0	2	0	0	2	2	2	0	2	0	2	0	0	0	2	2	0	0	0	2	0	2	0	1	2	-1
S2B140903149	0	2	0	2	0	0	2	0	0	0	0	0	0	-1	-1	0	0	-1	0	2	0	2	0	0	2	0	0	-1	2	2	0	-1	0	2	0	0	0	2	2	0	-1	-1	2	-1	2	0	0	2	-1
S2B139364291	-1	2	0	2	1	0	2	-1	0	-1	2	0	-1	2	0	-1	-1	-1	0	2	-1	2	-1	0	-1	-1	-1	2	-1	2	-1	2	-1	2	0	0	0	2	2	0	0	-1	-1	0	2	-1	-1	2	-1
S2B137879736	0	2	0	2	-1	0	-1	0	-1	0	-1	0	-1	2	0	-1	0	-1	0	2	0	2	0	0	2	0	0	2	2	-1	-1	2	-1	2	0	-1	-1	2	-1	-1	-1	0	2	0	2	0	2	2	0
S2B135478792	-1	-1	0	2	1	0	2	-1	0	0	2	0	0	2	0	-1	-1	-1	-1	2	0	2	0	-1	2	0	0	2	-1	2	0	-1	-1	2	-1	-1	0	2	-1	0	0	0	2	-1	2	0	-1	2	0
S2B134238651	-1	2	0	2	2	0	2	0	0	0	2	0	0	2	0	-1	0	-1	0	2	0	2	0	0	2	0	0	2	2	2	0	2	0	2	0	0	0	2	2	0	0	0	2	0	2	0	2	2	0
S2B132003699	0	2	0	2	0	0	2	0	0	-1	2	0	0	2	-1	-1	0	0	0	2	0	2	0	0	2	0	0	2	2	2	0	2	-1	2	0	-1	0	2	2	0	0	0	2	0	2	0	1	2	0
S2B110820720	0	2	0	2	0	0	2	0	0	0	2	2	2	2	0	0	0	0	0	2	0	2	0	0	2	0	0	2	2	2	0	2	0	2	0	0	0	2	2	0	1	0	2	0	2	0	0	2	-1
S2B110483946	0	2	0	2	0	0	2	0	0	0	2	2	2	2	0	0	0	-1	0	2	0	2	0	0	2	0	0	2	2	2	0	2	0	2	0	0	0	2	2	0	1	0	2	0	2	0	-1	2	0
S2B108903914	0	2	0	2	0	0	2	0	0	0	2	2	2	2	0	0	0	0	0	2	0	2	0	0	2	0	0	2	2	2	0	2	0	2	0	0	0	2	2	0	1	0	2	0	2	-1	0	2	0
S2B102282588	-1	2	0	2	0	0	2	0	0	0	2	2	2	-1	-1	-1	0	-1	0	2	0	2	0	-1	2	0	-1	2	2	2	-1	2	0	2	0	2	0	2	2	0	1	-1	2	0	-1	-1	0	2	-1
S2B93706737	0	2	0	2	0	0	2	0	0	0	2	2	2	2	0	0	0	2	0	2	0	2	0	0	2	0	0	2	0	2	0	2	0	2	0	2	2	2	2	0	1	0	2	0	2	0	0	2	0
S2B90291947	0	2	0	2	0	0	2	0	0	0	2	2	2	2	0	0	0	2	0	2	0	2	2	0	2	0	0	2	0	2	0	2	0	2	0	2	2	2	2	0	2	0	2	0	2	0	0	2	0
S2B90186177	-1	2	0	2	0	0	2	0	0	0	2	2	2	2	0	-1	0	2	0	-1	0	2	2	0	2	0	0	2	0	2	-1	2	-1	2	0	-1	2	2	2	0	2	0	-1	0	-1	2	0	2	-1
S2B89316816	0	2	0	2	0	0	2	0	0	0	2	2	2	2	0	0	0	2	0	2	0	2	2	0	2	0	-1	2	0	2	-1	2	0	2	-1	2	2	2	2	0	2	0	2	0	2	0	0	-1	0
S2B82310339	0	2	0	2	0	2	1	0	0	0	2	2	2	2	0	0	0	2	0	2	0	2	2	0	2	0	0	2	0	2	0	2	0	2	0	0	2	2	2	0	2	0	2	0	2	0	0	2	0
S2B80095371	0	2	0	2	0	2	1	0	0	-1	2	2	2	2	0	-1	0	2	0	2	0	2	-1	0	-1	-1	0	2	0	2	0	2	0	2	0	0	2	2	-1	0	-1	0	2	-1	-1	-1	0	2	0
S2B73380009	0	2	0	2	0	2	1	0	0	0	0	2	2	2	0	0	0	2	0	2	0	2	2	0	2	0	0	2	-1	2	0	2	0	2	0	0	2	2	2	0	2	0	2	-1	2	0	-1	2	0
S2B71692883	0	2	0	2	-1	2	0	0	0	0	0	2	2	2	0	0	0	2	0	2	0	2	2	0	2	0	0	2	0	2	0	2	0	2	0	0	2	2	2	0	2	0	2	0	2	0	0	2	0
S2B69048554	0	2	0	2	0	2	1	0	0	-1	0	2	2	2	0	0	0	2	0	2	0	2	2	0	-1	0	0	2	0	2	0	2	0	2	0	-1	2	2	2	0	2	0	2	0	2	0	0	2	0
S2B69035685	0	2	0	2	0	2	1	-1	0	0	0	2	2	2	0	0	0	2	0	-1	0	2	2	0	2	0	0	2	0	2	0	2	0	2	0	0	2	2	2	0	-1	0	2	0	2	0	0	2	0
S2B68825497	0	2	0	2	0	2	2	0	0	0	0	2	2	2	0	0	0	2	0	2	0	2	2	0	2	0	0	2	0	2	0	2	0	2	0	0	2	2	2	0	2	0	2	0	2	0	0	2	0
S2B68818898	-1	2	0	2	0	2	1	0	0	0	0	2	2	2	0	0	0	2	-1	2	0	2	2	0	2	0	0	2	-1	2	0	2	0	2	0	0	2	2	2	0	-1	0	2	0	2	0	0	2	-1
S2B68792126	0	2	0	2	0	2	0	0	0	0	0	2	2	2	0	0	0	2	0	1	0	2	2	0	-1	0	0	2	0	2	0	2	0	2	0	0	2	2	2	0	2	0	2	0	2	0	0	2	0
S2B68762536	0	2	0	2	-1	2	1	0	0	0	0	2	2	2	0	0	0	-1	0	2	0	2	-1	0	2	0	0	-1	0	2	0	2	0	2	0	0	2	2	2	0	2	0	-1	0	-1	0	0	2	0
S2B68756080	0	2	0	2	0	2	2	0	0	0	0	2	2	2	-1	0	0	2	0	2	0	2	1	0	2	0	0	-1	0	2	0	2	0	2	0	0	2	2	2	0	2	0	2	0	2	0	0	2	0
S2B67150191	0	2	0	2	0	2	1	0	0	-1	0	2	2	2	0	0	0	2	0	2	0	2	2	0	2	0	0	2	0	2	0	0	-1	2	0	0	2	2	2	0	2	0	2	-1	2	0	0	1	0
S2B66667099	0	2	0	2	0	2	1	0	0	0	0	2	2	-1	0	0	0	2	0	-1	0	2	2	0	2	0	0	2	0	2	0	0	0	-1	0	-1	2	2	2	0	2	0	2	0	2	0	0	2	-1
S2B65632671	0	-1	0	2	0	2	1	0	0	0	-1	2	2	2	0	-1	0	2	0	2	0	2	0	0	2	-1	0	2	-1	2	0	-1	0	2	0	0	2	2	2	0	2	0	2	0	0	0	-1	-1	2
S2B65430524	0	2	0	2	0	2	1	0	0	0	0	2	2	2	0	0	0	2	0	2	0	2	0	0	2	0	0	2	0	2	0	0	0	2	0	0	2	2	2	0	2	0	2	0	0	0	0	2	2
S2B64297305	-1	2	0	2	0	2	1	0	-1	-1	0	2	-1	-1	0	-1	-1	2	0	2	0	2	0	0	-1	0	0	2	0	2	0	-1	0	2	0	-1	-1	2	2	0	2	-1	-1	-1	0	0	0	2	2
S2B64166711	0	2	0	2	0	2	1	0	0	0	0	2	2	2	0	0	2	2	0	2	0	2	0	0	2	0	0	2	0	2	0	0	0	2	0	1	2	2	2	0	2	0	2	0	0	0	0	2	2
S2B62384905	-1	2	0	2	0	2	0	0	0	0	0	2	-1	2	0	0	2	2	-1	2	0	2	-1	0	2	0	0	2	0	-1	0	0	0	2	0	0	2	2	2	0	2	0	2	-1	0	0	0	2	-1
S2B60807122	0	-1	0	2	0	2	1	0	0	0	0	2	2	2	0	0	2	2	0	2	0	2	0	0	2	0	0	2	0	2	0	0	0	2	-1	-1	2	2	2	-1	2	0	2	0	0	0	0	2	2
S2B58537974	0	2	0	2	0	2	1	0	0	0	0	2	2	2	0	0	2	2	0	2	0	2	0	0	2	0	0	2	0	2	0	0	0	2	0	0	2	2	2	0	2	0	2	2	0	0	0	2	2
S2B53051675	-1	2	2	2	0	2	1	0	0	0	0	2	2	2	-1	0	-1	2	0	2	0	2	2	0	-1	0	0	2	0	0	2	0	0	2	0	0	2	2	2	0	2	0	0	2	0	0	-1	2	2
S2B52614253	0	2	2	2	0	2	1	0	0	-1	0	2	2	2	0	0	2	2	0	2	0	2	2	0	2	0	-1	2	0	-1	-1	0	0	2	0	-1	2	2	-1	0	2	0	0	-1	0	0	-1	2	-1
S2B47250301	0	2	2	2	0	2	1	0	0	0	0	0	2	2	0	0	2	0	0	2	0	2	2	0	2	2	0	2	0	1	2	0	0	2	0	0	1	2	2	0	2	0	0	2	0	0	0	2	2
S2B45549385	0	-1	2	2	0	2	2	-1	0	0	0	0	2	-1	0	-1	2	-1	-1	2	0	2	2	0	-1	2	-1	2	0	1	2	0	0	2	0	-1	1	-1	2	0	-1	-1	0	-1	0	-1	0	-1	-1
S2B45349379	0	2	2	2	0	2	1	0	0	0	0	0	2	2	0	0	2	0	0	2	0	2	2	0	2	2	0	2	0	1	2	0	0	2	0	0	1	2	2	0	2	0	0	2	0	0	0	2	2
S2B45167991	0	2	2	2	-1	2	1	-1	0	-1	0	0	-1	2	0	0	2	0	0	-1	-1	2	2	0	-1	2	-1	2	-1	0	-1	-1	0	2	0	-1	0	2	2	0	2	0	0	-1	0	0	0	-1	-1
S2B44953199	0	2	2	2	0	2	1	0	0	0	0	0	2	2	0	0	2	0	0	2	0	2	2	0	2	2	0	-1	0	1	2	0	-1	2	0	0	1	2	2	0	2	0	0	2	0	0	0	2	2
S2B42242155	0	2	2	2	0	2	0	0	0	0	0	0	2	2	0	0	2	0	0	2	0	2	2	0	2	2	0	2	0	0	2	0	0	2	0	0	1	2	2	0	2	0	0	2	0	0	0	2	-1
S2B38132905	-1	2	2	2	0	2	0	0	0	0	0	0	2	2	0	0	2	-1	-1	2	0	2	2	0	2	2	0	2	0	2	2	0	0	2	0	-1	2	2	2	0	2	0	0	2	-1	0	0	2	2
S2B37478142	-1	2	2	2	0	2	0	0	0	0	0	0	2	2	0	-1	2	0	0	2	0	2	-1	0	-1	2	-1	2	0	-1	2	0	0	2	0	0	2	2	2	0	2	0	0	-1	0	-1	1	2	2
S2B37359247	0	2	2	2	0	2	0	0	0	0	0	0	2	2	0	0	2	0	0	2	0	2	2	0	2	2	0	2	0	2	2	0	0	2	0	0	2	0	2	0	2	0	0	2	0	0	1	2	2
S2B28617996	2	2	2	2	0	2	0	0	0	0	0	0	2	2	0	2	2	2	0	0	0	0	0	0	2	2	2	1	0	0	2	0	0	0	0	0	2	2	2	0	2	0	0	2	0	0	0	2	2
S2B28356606	2	2	2	2	0	2	-1	0	0	-1	0	0	2	2	0	2	2	2	-1	0	0	0	0	0	2	2	1	2	0	0	2	0	0	0	0	0	2	2	2	0	0	0	0	2	-1	0	0	2	2
S2B24938495	0	1	2	2	0	2	0	0	0	0	0	0	2	2	0	2	2	2	0	0	0	0	2	0	1	0	2	2	0	0	2	0	0	0	0	2	2	2	2	2	0	0	2	2	0	0	2	1	2
S2B24907106	0	2	2	2	0	2	0	0	0	0	0	0	2	2	0	2	2	2	0	0	1	0	2	0	2	0	2	2	0	0	2	0	0	0	0	2	2	2	2	2	0	0	2	2	0	0	2	2	2
S2B24371072	0	2	-1	2	0	2	0	0	0	0	0	0	2	2	0	2	2	2	0	0	0	0	-1	0	0	-1	2	2	0	0	-1	0	0	0	0	-1	2	2	-1	2	1	0	2	2	-1	0	-1	0	-1
S2B24259122	0	2	2	2	0	2	0	0	0	0	0	0	2	2	0	2	2	2	0	0	0	0	2	0	0	0	2	2	0	0	2	0	0	0	0	2	2	2	2	2	0	0	2	2	0	0	2	1	2
S2B24100483	0	2	1	2	0	2	0	1	-1	0	0	0	2	2	0	-1	2	2	0	0	0	0	-1	0	2	0	2	2	-1	0	2	0	0	0	0	2	2	2	2	-1	0	0	2	2	-1	-1	-1	2	-1
S2B24097895	0	2	2	2	0	2	0	1	0	0	0	-1	2	2	0	2	2	2	0	0	0	0	1	0	0	0	2	2	0	0	2	0	0	0	0	2	2	2	2	2	0	0	2	2	0	0	2	1	-1
S2B24026565	0	2	2	2	0	2	0	2	0	0	0	0	2	2	0	2	2	2	0	0	0	0	2	0	1	0	2	2	0	0	2	0	0	0	0	2	2	2	2	2	0	0	2	2	0	0	2	1	2
S2B23965902	0	2	2	-1	0	2	0	1	0	0	0	0	2	2	0	2	2	2	0	0	0	0	2	0	1	0	2	2	0	0	2	0	0	0	0	2	2	2	2	2	0	0	2	0	0	0	2	1	2
S2B23965834	0	1	2	2	0	2	0	2	0	0	0	0	2	-1	0	2	2	2	0	0	0	0	2	0	1	0	2	-1	0	0	2	0	-1	0	0	-1	2	2	2	2	0	0	2	0	0	0	2	1	2
S2B23710362	0	2	2	2	0	2	0	1	0	0	0	0	2	2	0	2	2	2	0	0	0	0	2	0	-1	0	2	2	0	0	2	0	0	0	0	2	2	2	2	2	0	0	2	0	0	0	2	1	2
S2B23681379	0	2	2	2	0	2	0	-1	0	0	0	0	2	2	-1	2	2	2	0	0	-1	0	2	0	-1	-1	-1	2	0	-1	2	-1	-1	-1	0	2	2	2	2	2	0	0	2	-1	-1	0	2	2	2
S2B23114457	0	2	2	2	0	2	0	1	0	0	0	0	2	2	0	2	2	2	0	0	0	0	2	0	1	0	2	2	0	0	2	0	0	0	0	2	2	2	2	2	0	0	2	0	0	0	2	1	2
S2B20349985	0	2	2	2	0	2	0	1	0	0	0	0	2	2	0	2	2	2	0	0	1	0	2	0	0	0	2	2	0	0	2	0	0	0	0	2	2	2	2	2	0	0	2	0	0	0	2	1	2
S2B20262808	-1	2	2	2	0	2	0	1	0	0	0	0	2	2	0	2	2	2	0	0	1	0	2	0	0	0	2	2	0	0	2	0	0	0	0	2	2	2	2	2	0	0	2	0	0	0	2	0	2
S2B19980252	0	2	2	2	0	2	0	1	0	0	0	0	2	2	0	2	2	2	0	0	2	0	2	0	1	0	2	2	0	0	2	0	0	0	0	2	2	2	2	2	0	0	2	0	0	0	2	1	2
S2B19617809	0	2	2	2	0	2	0	2	0	-1	0	0	2	2	0	2	2	2	-1	-1	1	0	2	0	2	0	2	2	0	0	2	0	0	0	0	2	2	2	2	2	0	0	2	0	0	0	2	1	2
S2B19097933	0	2	2	2	0	2	0	1	0	0	0	0	2	2	0	2	2	2	0	0	1	0	2	0	1	0	2	2	0	0	2	0	0	0	0	2	2	2	2	2	0	0	2	0	0	0	2	1	2
S2B18916404	0	2	2	2	0	2	0	1	0	0	0	0	2	2	0	2	2	2	0	0	1	0	2	0	0	0	2	2	0	0	2	0	0	0	0	2	2	2	2	2	0	0	2	0	0	0	2	1	2
S2B18819193	-1	2	2	2	0	2	0	2	0	0	0	0	2	2	0	2	2	2	0	0	1	-1	-1	0	2	0	-1	-1	0	0	2	0	0	0	0	-1	2	2	2	2	0	0	2	0	-1	0	2	-1	2
S2B17530061	0	2	2	2	0	2	0	1	0	0	0	0	2	2	0	2	2	2	0	0	1	0	2	0	1	0	2	2	0	0	2	0	0	0	0	2	1	2	2	2	0	0	2	0	0	-1	2	0	2
S2B17114089	0	2	2	2	0	2	0	1	0	0	0	0	2	2	0	2	2	2	0	0	1	0	2	0	1	0	2	2	0	0	2	0	0	0	0	2	0	2	2	2	0	0	2	0	0	0	2	0	2
S2B17063652	0	2	2	2	0	2	0	1	0	0	0	0	2	2	0	-1	2	2	0	0	0	0	2	0	1	0	2	2	0	0	2	0	0	0	0	2	1	2	2	2	0	0	2	0	0	0	2	0	-1
S2B15713019	0	2	2	2	0	2	0	1	0	0	0	0	2	2	0	2	2	2	0	0	1	0	2	0	1	0	2	2	0	0	2	0	0	0	0	2	1	2	2	2	0	0	2	0	0	0	2	0	0
S2B15033670	-1	2	2	2	0	2	0	0	0	-1	0	0	2	2	0	-1	2	2	0	0	0	0	2	-1	0	0	-1	-1	0	0	-1	0	0	0	2	2	-1	-1	2	-1	-1	0	2	0	2	-1	-1	-1	-1
S2B13755484	-1	2	2	2	0	2	0	2	0	0	0	0	-1	2	0	2	2	-1	-1	-1	1	0	-1	0	0	-1	2	2	-1	-1	2	0	-1	0	0	-1	1	2	2	-1	0	0	2	-1	-1	0	2	0	0
S2B13751999	0	2	2	2	-1	2	0	1	0	0	0	0	2	-1	0	-1	-1	2	0	-1	2	0	2	0	-1	0	2	-1	-1	0	2	-1	-1	0	0	2	1	2	2	2	0	0	2	0	0	0	2	0	-1
S2B13674471	0	2	2	2	0	2	0	1	0	0	0	0	2	2	0	2	2	2	0	0	1	0	2	0	1	0	-1	2	0	0	2	0	0	0	0	2	1	2	2	2	0	0	2	0	0	0	2	0	0
S2B12597332	0	2	2	2	0	2	0	1	0	0	0	0	2	2	0	2	2	2	0	0	0	0	2	0	2	0	2	-1	0	0	2	0	0	0	0	2	1	0	2	2	0	0	2	0	0	0	-1	0	0
S2B11416970	0	2	2	2	0	2	0	1	0	0	0	0	2	2	0	2	2	-1	0	0	1	0	2	0	0	0	2	2	0	0	2	0	0	0	0	2	1	0	2	2	0	0	2	0	0	0	2	0	0
S2B11178846	0	-1	0	2	0	2	0	1	0	0	0	0	2	-1	0	2	2	-1	0	0	2	0	2	0	2	0	2	2	0	0	2	0	0	0	0	2	1	0	2	2	0	2	2	0	0	0	2	0	0
S2B9096547	0	2	0	2	0	2	0	2	0	0	0	0	2	2	0	2	2	2	0	0	2	0	0	0	1	0	2	2	0	0	2	0	0	0	0	2	0	0	2	2	0	2	2	0	0	0	2	0	0
S2B6263320	0	2	0	2	0	2	0	1	0	0	0	0	2	2	0	2	2	-1	0	0	2	0	0	0	0	0	2	-1	0	0	-1	0	1	0	0	2	0	0	2	2	0	2	2	-1	-1	0	2	0	0
S2B5998103	0	2	0	2	0	2	-1	2	0	0	0	0	2	2	0	2	2	2	0	0	2	-1	-1	0	0	0	-1	2	0	0	2	0	0	0	0	-1	0	0	2	2	0	2	2	0	0	0	2	0	0
S2B5782077	0	2	0	2	0	2	0	1	0	0	0	0	2	2	0	2	2	2	0	0	2	0	-1	0	0	0	2	2	0	0	2	0	0	0	0	2	0	0	2	2	0	2	2	-1	-1	0	2	0	0
S2B5666663	0	2	0	2	0	2	0	-1	0	-1	0	0	2	2	0	2	2	2	-1	1	1	0	0	0	1	0	2	2	0	0	2	0	0	0	0	-1	0	0	2	2	0	2	2	0	0	0	2	-1	0
S2B5017264	0	2	0	2	0	2	0	1	0	0	0	0	2	2	0	2	2	2	0	0	2	0	0	0	1	0	2	2	0	0	2	0	0	0	0	2	0	0	2	2	0	2	2	0	0	0	2	0	0
S2B4783915	0	-1	0	2	0	2	0	1	0	0	0	0	2	2	0	2	2	2	0	0	2	0	2	0	1	0	2	2	0	0	2	0	0	0	0	2	0	0	2	2	0	2	2	0	0	0	2	0	-1
S2B2987385	0	2	0	2	0	2	0	1	0	0	0	0	2	2	0	-1	2	2	0	0	2	0	2	0	2	0	2	2	0	0	2	0	0	0	0	2	2	0	2	2	0	2	2	0	0	0	2	0	0
S2B2406389	0	2	0	2	0	2	0	1	0	0	0	0	2	2	0	2	2	2	0	0	1	0	2	0	1	0	2	2	0	0	2	0	0	0	0	-1	1	0	2	2	0	2	2	0	0	0	2	0	0
S2B2083030	0	2	0	2	0	2	0	1	0	0	0	0	2	2	0	2	2	2	0	0	2	0	2	0	1	0	2	2	0	0	2	0	0	0	0	2	1	0	2	2	0	2	2	0	0	1	2	0	0
S2B1272815	0	1	0	2	0	2	0	1	0	0	0	0	2	2	0	2	2	2	0	0	2	0	0	0	1	0	2	2	0	-1	2	0	0	0	0	2	0	0	2	2	0	2	2	0	0	0	2	0	0
S2B798290	0	2	0	2	0	2	0	1	0	0	0	0	2	2	0	2	2	2	-1	-1	2	0	-1	0	2	0	2	1	0	0	-1	0	2	0	0	2	0	0	2	2	0	2	2	0	-1	-1	2	0	-1
S2B718976	-1	2	0	2	0	2	0	1	0	0	0	0	2	2	-1	2	2	2	0	0	2	0	0	0	1	0	2	2	0	0	2	0	0	0	0	2	0	0	2	2	0	2	2	0	0	-1	2	1	-1
S2B504809	0	2	0	2	-1	2	0	1	0	0	0	0	2	2	0	-1	2	2	-1	-1	2	0	-1	0	2	-1	2	2	0	0	2	0	0	0	0	2	0	0	2	2	0	2	2	0	-1	0	2	0	0
[truncated: 296 more columns]

## Sheet: 3B
S3B_829254156	2	2	2	0	0	2	0	2	0	0	0	0	0	2	0	2	0	0	2	0	2	2	0	0	0	0	2	1	2	2	2	0	2	0	0	2	0	0	2	0	0	2	0	2	2	2	2	2	-1
S3B_828649237	2	2	2	0	0	2	0	2	0	-1	0	0	0	2	0	1	0	0	2	0	2	2	0	0	0	0	2	2	2	2	2	0	2	0	0	2	0	0	2	0	0	2	0	2	2	2	2	2	2
S3B_828301437	2	2	2	0	0	2	0	2	0	0	0	0	0	2	0	2	0	0	2	0	2	2	0	0	0	0	2	1	2	2	2	0	2	0	0	2	0	0	2	0	0	2	0	2	2	2	2	2	2
S3B_826723275	2	2	2	0	0	2	0	2	0	0	0	0	0	2	0	-1	0	-1	2	0	2	2	0	-1	0	0	2	2	2	2	-1	0	2	0	0	2	0	0	2	0	0	2	0	2	2	-1	2	2	-1
S3B_826235055	-1	2	2	0	-1	2	0	2	0	0	0	0	-1	2	0	-1	0	-1	2	-1	2	2	0	0	0	-1	-1	0	2	-1	2	0	2	0	-1	2	0	0	2	0	0	2	0	2	2	2	2	2	2
S3B_825992776	2	2	2	0	0	2	1	2	0	0	0	0	1	2	0	2	-1	0	2	0	2	2	0	0	0	0	2	2	2	2	2	0	2	0	0	2	0	0	2	0	0	2	0	2	2	2	2	2	2
S3B_824374886	2	2	2	0	0	2	2	2	0	0	0	0	0	2	0	2	0	0	2	0	2	2	0	0	0	0	2	1	2	2	2	0	2	0	0	2	0	0	2	0	0	2	0	2	2	2	2	2	2
S3B_822710279	2	2	2	0	-1	2	2	2	0	0	0	0	0	2	0	2	0	0	2	0	2	2	0	0	0	0	-1	0	-1	2	2	0	2	0	0	-1	0	0	2	-1	0	2	0	2	-1	2	2	-1	2
S3B_822180082	2	2	2	0	0	2	0	2	0	0	0	0	0	2	0	2	0	-1	-1	0	2	-1	0	0	0	-1	2	-1	-1	2	2	0	-1	0	0	-1	0	0	2	0	0	2	0	2	2	2	2	-1	2
S3B_820772764	2	2	2	0	0	2	0	2	0	0	0	0	0	2	0	2	0	0	2	0	2	2	0	0	0	0	2	1	2	2	-1	0	1	0	0	2	0	0	2	0	0	2	0	2	2	2	2	2	2
S3B_819840688	2	2	2	0	0	2	0	0	0	0	0	0	0	2	0	2	0	0	2	0	2	2	0	0	0	0	2	0	2	2	2	0	2	0	0	2	0	0	2	0	0	2	0	2	2	2	2	2	2
S3B_819704585	2	1	2	0	0	2	0	0	0	0	0	0	0	-1	0	-1	0	0	2	0	2	2	0	0	0	-1	2	1	-1	-1	2	0	-1	0	0	2	0	0	2	0	1	2	0	2	-1	-1	-1	2	-1
S3B_819218955	2	-1	2	0	0	2	0	0	-1	0	0	0	-1	2	0	-1	-1	-1	2	-1	2	2	0	0	-1	0	2	-1	-1	2	-1	0	-1	0	-1	2	0	0	2	0	0	2	-1	2	2	-1	-1	2	-1
S3B_819029043	2	2	2	0	0	2	0	0	0	0	0	0	0	2	0	2	0	0	2	0	2	2	0	0	0	0	2	1	2	2	2	0	2	0	0	2	0	0	2	0	0	2	0	2	2	2	2	2	-1
S3B_818829066	2	2	-1	0	-1	2	0	0	0	-1	-1	0	-1	-1	-1	-1	0	0	2	0	2	-1	-1	0	0	0	-1	-1	-1	2	2	-1	-1	0	0	2	-1	0	-1	0	-1	2	-1	2	2	2	-1	2	-1
S3B_818763993	2	2	2	0	0	2	0	0	0	0	0	0	0	2	0	2	0	0	2	0	2	2	0	0	0	0	2	1	2	2	2	0	2	0	0	2	0	0	2	0	0	2	0	2	2	2	2	2	2
S3B_818525155	2	2	2	0	0	2	0	0	0	0	0	0	0	2	0	-1	0	0	1	0	2	2	1	0	0	0	2	1	-1	2	2	0	2	0	0	2	0	0	2	0	0	2	0	2	2	-1	2	2	2
S3B_815463829	2	1	2	0	0	2	0	0	0	0	0	0	0	2	0	2	0	0	2	0	2	2	0	0	0	0	2	1	-1	2	2	0	1	0	0	2	0	0	2	0	0	2	0	2	2	2	2	2	-1
S3B_815403629	-1	2	2	0	0	2	0	0	0	0	0	0	0	2	0	2	0	0	2	0	2	2	0	0	0	0	2	1	2	2	2	0	2	0	0	2	0	0	2	0	0	2	0	2	2	2	2	2	-1
S3B_814450818	2	2	2	0	0	2	0	0	0	0	0	0	0	2	0	2	0	0	2	0	2	2	2	0	0	0	2	1	2	2	2	0	2	0	0	2	0	0	2	0	0	2	0	2	2	2	2	2	2
S3B_812610861	-1	2	2	0	0	2	0	-1	0	0	0	0	0	-1	0	-1	0	0	-1	-1	2	2	1	0	0	0	-1	1	2	2	2	0	2	0	0	2	0	0	2	0	0	-1	0	2	2	2	2	2	2
S3B_811531628	-1	-1	2	0	0	2	0	0	0	0	0	0	0	-1	0	2	0	0	2	0	2	2	0	0	0	0	2	0	2	2	-1	0	-1	0	0	2	0	0	2	0	0	2	0	2	2	2	2	0	-1
S3B_811421507	-1	2	2	0	0	2	0	0	0	0	0	0	0	2	0	2	0	0	2	0	2	2	0	0	0	0	2	2	2	2	2	0	2	0	0	2	0	0	2	0	0	2	0	2	2	-1	2	0	2
S3B_811063972	2	-1	2	0	0	2	0	0	0	0	0	0	0	2	0	2	0	0	2	2	2	2	0	0	0	0	2	0	2	2	2	0	2	0	1	2	0	0	2	0	0	2	0	2	2	2	2	0	2
S3B_810657325	2	2	2	0	0	2	0	0	0	0	0	0	0	2	0	2	0	0	2	2	2	2	0	0	0	0	2	2	2	2	2	0	-1	0	0	-1	0	0	2	0	0	2	0	2	2	2	2	0	2
S3B_810629720	-1	2	2	-1	0	2	0	0	0	-1	-1	0	0	-1	0	2	0	0	2	2	2	-1	-1	-1	-1	0	-1	0	-1	2	-1	0	2	0	0	2	0	0	-1	-1	0	-1	0	2	2	2	-1	0	-1
S3B_810611345	2	2	2	0	-1	2	0	0	0	0	0	0	0	2	0	2	0	-1	2	2	1	2	0	0	0	0	2	1	2	2	2	0	-1	0	0	2	0	0	2	0	0	2	0	2	-1	2	2	0	2
S3B_810546546	-1	2	2	0	0	2	0	0	0	0	0	0	0	2	0	2	0	0	2	2	2	2	0	0	-1	0	2	1	2	2	2	0	2	0	0	2	0	0	2	0	0	2	0	2	2	2	2	-1	-1
S3B_810544765	2	2	2	0	0	2	0	0	0	0	0	0	0	-1	0	2	0	0	-1	2	2	2	0	-1	0	0	2	1	2	2	2	0	1	0	0	2	0	0	2	0	0	2	0	2	2	2	2	0	2
S3B_810543063	2	-1	2	0	0	2	0	0	0	0	0	0	0	-1	0	2	0	-1	2	2	2	2	0	0	0	0	2	-1	-1	2	2	0	2	0	0	-1	0	0	2	0	0	2	0	2	2	2	-1	0	-1
S3B_810323896	-1	2	2	0	0	2	0	0	0	0	0	0	0	2	0	-1	0	-1	2	-1	2	2	0	0	0	0	2	-1	2	2	-1	0	2	0	0	-1	0	0	2	0	0	2	0	2	2	2	-1	0	-1
S3B_803751423	2	0	2	0	0	2	-1	0	0	-1	0	0	0	-1	-1	-1	-1	0	2	1	2	2	0	0	2	2	2	-1	2	2	-1	2	2	0	0	2	0	0	2	0	0	-1	0	2	-1	2	2	0	-1
S3B_802851778	2	0	2	0	0	2	0	0	0	0	0	0	0	2	2	2	0	0	2	1	0	2	0	0	2	2	2	0	2	2	2	2	2	0	1	-1	0	0	2	0	0	2	0	2	2	2	-1	0	2
S3B_802850460	2	0	2	0	0	2	0	0	0	0	0	0	0	2	2	2	0	0	2	2	0	2	0	0	2	2	2	1	2	2	2	2	2	0	1	2	0	0	2	0	0	2	0	2	2	2	2	0	2
S3B_801720916	-1	-1	2	0	0	2	-1	0	2	-1	-1	0	0	2	-1	2	-1	-1	2	2	0	2	0	0	2	-1	2	2	2	2	2	2	-1	0	0	2	0	-1	2	-1	0	-1	0	2	-1	2	2	0	2
S3B_798667133	2	0	2	0	0	2	0	0	2	0	0	0	0	2	2	2	0	0	2	1	0	2	1	0	2	2	2	1	2	2	2	2	2	0	1	2	0	0	2	0	0	2	0	2	2	2	2	0	2
S3B_796654644	2	-1	0	0	0	2	0	-1	2	0	0	0	0	2	0	2	-1	-1	2	1	0	0	0	-1	0	2	-1	-1	2	2	2	2	2	0	1	2	2	0	2	0	0	2	0	-1	-1	-1	2	1	2
S3B_796433586	2	0	1	0	0	2	0	0	2	0	0	0	-1	2	0	2	0	0	2	1	0	0	0	0	0	2	-1	2	2	2	2	2	2	-1	1	2	2	0	2	0	0	2	0	2	-1	2	2	0	2
S3B_796293795	2	0	1	0	0	2	0	0	2	0	0	0	0	-1	0	2	0	-1	2	2	0	0	0	0	1	2	2	0	0	2	2	2	2	0	1	-1	2	0	2	0	0	2	0	2	2	2	2	0	2
S3B_796074463	2	0	1	0	-1	2	0	0	2	-1	0	0	0	2	0	2	0	0	2	0	0	0	-1	-1	1	2	2	1	2	2	2	2	2	0	0	2	2	0	2	0	0	2	0	2	2	2	2	0	2
S3B_795507065	-1	0	1	0	0	2	0	0	2	-1	0	0	0	-1	0	-1	0	0	2	1	0	0	0	-1	1	2	2	0	-1	-1	-1	2	2	0	0	-1	2	0	2	0	0	2	0	2	-1	2	-1	0	2
S3B_795442128	2	0	1	0	0	2	0	0	2	0	0	0	0	2	0	2	0	0	2	1	0	0	0	0	1	2	2	1	-1	2	2	2	2	0	1	2	2	0	2	0	0	2	0	2	2	2	2	0	-1
S3B_794857241	2	0	1	0	0	2	0	0	2	0	0	0	0	2	0	2	0	0	2	1	0	0	0	0	1	2	2	1	2	2	2	2	2	0	1	2	2	0	2	0	0	2	0	2	2	2	2	0	2
S3B_794765626	2	0	1	0	0	2	0	0	2	0	0	0	0	2	0	2	0	0	2	1	0	0	0	0	2	2	2	1	2	2	2	2	2	0	1	2	2	0	2	0	0	2	0	2	2	2	2	0	2
S3B_790847303	2	-1	0	0	0	2	0	0	2	0	0	0	0	2	0	-1	0	0	2	1	0	0	-1	0	1	2	2	1	2	2	2	2	2	0	1	2	2	0	2	0	0	2	0	2	2	2	2	0	2
S3B_790515599	2	0	0	0	0	2	0	0	2	0	0	0	0	2	0	2	0	0	2	1	0	0	0	0	1	2	2	1	2	2	2	2	2	0	1	2	2	0	2	0	0	2	0	2	2	2	2	0	2
S3B_780885069	-1	0	0	0	0	2	0	0	2	-1	0	0	0	2	0	2	0	0	2	0	0	0	1	0	0	2	0	2	0	-1	2	2	2	2	1	0	2	0	2	0	0	-1	0	2	2	2	0	0	2
S3B_780859569	2	0	0	0	0	2	0	0	2	0	0	0	0	2	0	2	0	-1	2	0	0	0	0	-1	0	2	0	2	0	2	2	2	2	2	1	0	2	0	2	0	0	2	0	-1	-1	-1	1	0	2
S3B_780034284	2	-1	0	-1	0	2	0	0	2	-1	0	-1	0	2	0	2	0	0	2	0	0	0	0	0	-1	2	-1	2	-1	2	2	2	2	2	1	-1	2	0	2	-1	-1	2	-1	-1	2	2	-1	0	2
S3B_776103443	0	0	0	0	0	-1	2	0	0	0	0	1	0	0	0	2	0	-1	2	0	0	0	0	0	0	2	0	2	0	2	2	2	2	2	2	0	2	0	0	0	0	0	0	2	2	1	0	0	-1
S3B_775542240	0	0	0	0	0	0	2	0	0	0	0	2	0	0	0	1	0	-1	2	0	0	0	0	0	0	2	-1	2	0	2	2	2	2	2	2	-1	2	0	0	0	0	0	0	2	2	2	2	0	2
S3B_761781929	0	-1	0	2	0	1	2	0	0	0	0	2	0	-1	0	0	0	-1	2	-1	2	1	0	0	0	0	-1	2	-1	2	2	2	-1	0	2	-1	2	0	0	0	1	-1	-1	-1	-1	-1	0	1	-1
S3B_761479641	0	0	0	2	0	1	2	-1	0	0	0	2	-1	0	0	-1	0	0	2	0	2	0	-1	0	0	-1	0	2	-1	2	-1	2	0	0	2	-1	2	0	0	0	1	2	0	-1	2	0	-1	0	0
S3B_760783436	0	-1	0	2	0	2	2	0	0	-1	0	2	0	-1	0	0	0	-1	-1	0	2	0	0	-1	0	0	0	2	0	2	2	2	0	0	2	0	2	0	0	0	2	2	0	2	-1	-1	0	2	-1
S3B_760388945	0	0	0	2	0	2	2	-1	0	0	0	2	0	0	0	0	0	0	2	0	2	0	0	0	0	0	0	2	-1	2	2	2	0	0	2	0	2	0	0	0	1	2	0	-1	2	-1	-1	0	0
S3B_759886920	0	0	0	2	0	1	2	0	0	-1	0	2	0	-1	-1	0	0	-1	-1	0	2	0	-1	0	0	-1	-1	2	0	2	2	2	-1	0	2	0	2	0	0	-1	-1	2	0	2	-1	0	0	2	0
S3B_759731699	0	0	0	2	0	2	2	0	0	1	0	2	0	0	-1	-1	0	0	2	0	2	0	0	1	0	1	0	-1	-1	-1	2	2	0	1	2	-1	2	1	0	0	1	2	0	2	2	0	0	0	0
S3B_758613386	0	1	0	2	0	2	2	0	0	-1	0	2	0	0	0	0	0	-1	2	0	2	0	0	0	0	0	0	2	0	2	2	2	0	0	2	0	2	0	0	0	1	2	0	2	-1	0	0	1	0
S3B_758067317	0	0	0	2	0	1	2	0	0	0	0	2	0	0	0	-1	0	0	2	0	2	0	0	-1	0	-1	-1	2	0	2	2	2	0	0	2	0	2	0	0	0	1	2	0	2	2	0	-1	2	-1
S3B_757781317	0	0	0	2	0	1	2	0	0	0	0	2	0	0	0	0	0	0	2	-1	1	0	0	0	0	0	0	2	0	2	2	2	0	0	2	0	2	0	0	0	1	2	0	2	2	0	0	1	-1
S3B_757480752	0	0	0	2	0	1	2	0	0	0	0	2	0	0	0	0	0	0	2	0	2	0	-1	0	0	0	0	2	0	2	2	2	-1	0	2	0	2	0	0	0	1	-1	0	2	2	0	0	-1	0
S3B_754913557	0	-1	0	2	0	0	2	0	0	-1	0	2	0	0	0	-1	0	0	2	0	2	0	0	0	0	0	0	0	0	2	2	2	-1	0	2	0	2	0	0	-1	1	-1	0	-1	-1	-1	0	1	0
S3B_753951947	0	0	0	2	0	0	-1	0	0	0	2	-1	0	0	0	0	0	0	2	0	2	0	0	0	-1	0	0	2	-1	2	2	2	-1	0	2	0	2	0	0	0	2	-1	0	2	2	-1	0	2	0
S3B_753922363	-1	0	0	2	0	0	2	-1	0	0	2	2	0	0	0	0	0	0	2	0	2	0	0	0	-1	-1	0	2	-1	2	-1	2	0	0	2	0	2	0	0	0	0	2	0	2	-1	-1	-1	1	0
S3B_752908122	0	0	0	2	0	0	2	0	0	0	2	2	0	0	0	0	0	0	2	0	2	0	0	0	0	0	0	2	0	2	2	2	0	0	2	0	2	0	0	0	1	2	0	2	2	0	0	1	0
S3B_752401296	-1	0	0	2	0	0	2	0	0	-1	2	2	0	-1	0	-1	0	0	-1	0	2	0	0	0	0	0	0	2	-1	2	2	2	0	0	2	0	2	0	0	0	-1	2	0	2	2	0	0	0	0
S3B_752132910	0	0	0	2	0	0	2	0	0	0	2	2	0	0	0	0	0	0	2	0	2	0	0	0	0	0	0	2	0	2	2	2	0	0	2	0	2	0	0	0	2	2	0	2	2	0	0	0	2
S3B_752126223	0	0	0	2	0	0	2	0	0	0	2	2	0	-1	0	-1	0	0	2	1	2	0	0	-1	0	0	0	2	-1	2	2	2	0	0	2	0	2	-1	0	0	2	2	0	2	2	0	0	2	2
S3B_752042135	0	-1	0	2	0	0	2	0	0	0	2	2	0	0	0	-1	0	0	-1	0	2	0	-1	-1	-1	0	0	2	-1	2	2	2	0	0	2	-1	2	0	0	0	2	2	0	2	2	-1	0	0	2
S3B_751919328	0	-1	0	2	0	0	2	0	0	0	2	2	0	0	0	0	0	-1	2	0	2	0	0	0	0	0	0	2	0	2	2	1	0	0	2	0	2	0	0	0	2	2	0	2	2	0	0	2	2
S3B_751773716	0	-1	0	2	0	0	2	0	0	0	2	2	1	0	0	-1	0	0	2	0	2	0	-1	0	0	0	0	2	0	2	-1	2	0	0	2	0	-1	0	0	0	2	2	0	2	2	-1	0	-1	2
S3B_751755018	-1	0	0	2	0	0	2	0	0	0	2	-1	0	0	0	0	0	0	2	0	2	0	2	0	0	-1	0	2	0	2	-1	-1	0	0	2	0	2	0	0	-1	2	2	0	-1	2	-1	0	0	-1
S3B_751204791	0	0	0	2	0	0	2	0	0	0	2	2	0	0	0	0	0	0	2	0	2	0	0	0	0	0	0	2	0	2	2	2	0	0	2	0	2	0	0	0	2	2	0	2	2	0	0	1	2
S3B_750142831	0	0	0	2	0	0	2	0	0	0	2	2	0	0	0	0	0	0	2	0	2	0	0	0	0	0	0	2	0	2	2	2	0	0	2	-1	2	0	0	0	2	2	0	2	2	-1	0	2	2
S3B_746209624	0	0	0	2	-1	0	2	0	0	0	2	2	0	-1	0	0	0	-1	2	0	2	0	0	-1	0	0	0	2	-1	-1	2	2	0	0	2	0	2	0	0	-1	2	2	-1	-1	-1	-1	-1	2	-1
S3B_741504068	0	0	0	2	0	0	2	0	0	0	2	2	0	0	0	0	0	0	2	0	2	0	1	0	0	0	0	2	0	2	2	2	0	0	2	0	2	0	0	0	2	2	0	2	2	0	0	2	2
S3B_739840007	-1	0	0	-1	-1	0	2	0	0	-1	2	2	0	0	0	-1	0	0	-1	0	2	-1	0	0	0	2	-1	2	0	2	2	2	0	-1	2	-1	2	0	0	0	2	2	0	2	2	0	-1	1	2
S3B_737880954	0	0	0	2	0	2	2	0	0	0	2	2	0	0	0	0	0	0	2	0	2	0	0	-1	0	0	0	2	0	2	2	2	0	0	2	0	2	0	-1	0	2	2	0	2	2	0	0	1	-1
S3B_737323281	0	0	0	2	0	2	2	0	0	0	2	2	0	0	0	-1	0	0	2	-1	2	1	0	0	0	0	0	1	0	2	2	2	0	0	2	0	2	0	0	0	2	2	0	2	2	0	0	1	0
S3B_736759406	0	0	0	2	0	2	2	0	0	0	2	-1	-1	-1	0	-1	0	0	2	-1	2	0	-1	0	0	0	0	-1	-1	-1	2	2	0	0	2	-1	2	-1	0	0	2	-1	0	-1	-1	-1	-1	2	0
S3B_736418967	0	-1	0	2	0	2	2	0	0	0	2	2	0	0	0	0	0	0	2	0	2	0	0	0	0	0	0	2	-1	2	2	2	0	0	2	0	2	0	0	0	2	2	0	2	2	0	0	1	0
S3B_736158553	0	0	0	1	0	2	2	0	0	0	2	2	0	0	0	0	0	0	2	0	2	0	0	0	0	0	-1	2	0	-1	2	2	-1	0	2	-1	2	0	0	0	2	2	-1	2	2	0	0	1	0
S3B_735876386	-1	0	0	2	0	2	2	0	0	0	-1	2	-1	-1	-1	0	0	-1	-1	0	2	0	0	-1	0	-1	0	2	-1	0	-1	-1	-1	0	2	0	-1	0	0	0	-1	-1	0	2	2	-1	0	-1	-1
S3B_734685266	-1	0	0	2	0	2	2	0	0	0	2	2	0	0	0	-1	0	0	2	0	2	0	0	1	0	0	0	2	0	0	2	2	0	0	2	0	2	0	0	0	2	2	0	2	2	0	0	1	0
S3B_732357091	-1	-1	0	-1	0	2	2	2	0	0	2	2	-1	0	0	-1	-1	0	2	-1	2	0	2	-1	0	-1	0	2	0	0	-1	2	-1	-1	2	-1	0	0	0	0	2	2	1	-1	2	-1	-1	0	-1
S3B_730286179	-1	2	0	2	0	2	2	2	-1	0	2	-1	0	0	-1	-1	0	0	2	0	2	-1	0	0	0	0	0	-1	-1	0	2	2	0	0	2	0	0	0	0	-1	2	2	0	2	2	-1	0	0	-1
S3B_729945682	2	0	0	2	0	2	2	2	0	-1	2	2	0	-1	0	0	0	0	2	0	2	0	0	0	0	0	-1	2	0	0	2	2	0	0	2	0	0	0	0	0	2	2	0	2	2	-1	-1	0	0
S3B_728922412	2	0	0	2	0	2	2	2	0	0	2	2	0	0	0	0	0	0	2	2	2	0	0	0	0	0	0	2	-1	-1	2	2	0	0	2	-1	0	0	0	1	2	2	0	2	2	0	0	0	0
S3B_728891952	2	0	0	2	0	2	2	2	0	0	2	2	0	0	0	0	0	0	-1	0	2	0	0	0	0	0	0	2	-1	0	-1	2	0	0	2	0	0	0	0	1	2	2	0	2	2	0	0	0	-1
S3B_728890092	2	0	0	-1	0	2	2	2	0	0	2	2	-1	0	0	0	0	0	2	0	2	-1	0	0	0	0	0	-1	0	0	-1	2	0	0	2	0	0	0	0	2	2	2	0	2	2	-1	-1	0	0
S3B_728800585	2	0	0	2	0	2	2	2	0	0	2	2	0	0	0	0	0	0	2	0	2	0	0	0	0	0	0	2	0	0	2	2	0	0	2	0	0	0	0	1	2	2	0	2	2	0	0	0	0
S3B_728506057	2	0	0	2	0	2	2	2	0	0	2	-1	0	0	-1	0	0	0	-1	0	2	0	0	0	-1	0	-1	2	-1	0	-1	2	0	-1	2	-1	0	0	0	-1	-1	2	0	2	2	0	-1	-1	-1
S3B_723613675	2	0	0	2	0	2	2	2	0	0	2	2	0	0	0	0	0	0	2	0	2	0	0	0	0	0	0	2	0	0	2	2	2	0	2	0	0	0	0	1	2	2	0	2	2	0	-1	0	0
S3B_716668751	2	0	0	2	0	2	2	2	0	0	2	2	0	0	0	0	0	-1	2	0	2	0	0	-1	0	0	0	2	0	0	2	2	2	0	2	0	0	0	0	1	2	2	0	2	-1	0	-1	-1	0
S3B_710885653	2	0	0	2	0	2	2	2	0	0	2	2	0	0	0	-1	0	0	2	0	2	0	0	0	0	0	0	2	0	0	2	2	2	0	2	0	0	0	0	1	2	2	0	2	2	0	0	2	0
S3B_703594430	2	0	0	2	0	2	2	2	0	0	2	2	0	0	0	0	0	0	2	0	2	0	0	0	0	0	0	2	0	0	2	2	2	0	2	0	0	0	0	1	2	2	0	2	2	0	0	2	0
S3B_703594119	-1	-1	0	2	0	2	2	2	0	-1	2	2	0	0	0	0	0	0	2	0	2	0	0	0	0	0	0	2	-1	0	2	2	2	0	2	0	0	0	0	-1	2	2	0	2	-1	0	-1	2	0
S3B_703301323	2	0	0	2	0	2	2	2	0	0	2	2	0	0	0	-1	0	0	2	0	2	0	0	0	0	0	0	0	-1	0	2	2	2	0	2	0	0	0	0	1	2	2	0	-1	2	0	0	2	0
S3B_696654629	2	0	0	2	0	2	2	2	0	0	2	2	0	0	-1	0	0	0	2	0	2	0	0	0	0	0	0	2	-1	-1	2	-1	2	0	2	0	0	0	1	1	-1	2	0	2	2	0	-1	2	0
S3B_696333021	2	0	0	2	0	2	2	2	0	0	2	2	2	0	0	0	0	0	2	0	2	0	0	0	0	0	0	2	0	0	2	2	2	0	2	0	0	0	0	1	2	2	0	2	2	0	0	2	0
S3B_690091488	2	0	0	2	0	2	2	2	0	0	2	2	0	0	0	-1	0	-1	-1	-1	2	0	0	0	0	0	0	-1	-1	0	2	2	2	0	2	0	0	0	0	0	2	2	0	2	2	0	0	2	0
S3B_685799642	-1	0	0	2	0	2	2	2	0	-1	2	2	0	0	0	0	0	-1	2	0	2	-1	-1	0	0	-1	-1	2	-1	0	2	2	2	0	2	0	0	0	0	2	2	2	-1	2	2	-1	0	2	-1
S3B_685317195	2	0	0	2	0	2	2	2	0	0	2	2	0	0	0	0	0	0	2	0	2	0	0	0	0	0	0	2	0	0	2	2	2	0	2	0	0	0	0	1	2	2	0	2	2	0	0	2	0
S3B_684322744	2	0	0	2	0	2	2	2	0	0	2	2	0	0	0	-1	0	0	2	-1	2	0	-1	-1	0	0	0	2	-1	0	-1	2	2	0	2	0	-1	0	0	2	2	2	0	-1	2	0	-1	2	0
S3B_683107805	2	0	0	2	0	2	2	2	0	0	2	2	0	0	0	0	0	0	2	0	2	0	0	0	0	0	0	2	0	0	2	2	2	0	2	0	0	0	0	1	2	2	0	2	2	0	0	2	0
S3B_682388488	2	0	0	2	0	2	2	2	0	0	2	2	0	0	0	0	0	0	2	0	2	0	0	0	0	0	0	2	0	0	2	2	2	0	2	-1	0	0	0	1	2	2	0	2	2	1	0	2	-1
S3B_682068640	2	0	0	2	0	2	2	2	0	0	2	2	0	0	0	0	0	0	2	0	2	0	0	0	0	0	0	2	0	0	2	2	2	0	2	-1	0	0	0	1	2	2	0	2	-1	0	0	2	0
S3B_674797209	-1	0	0	2	0	2	2	2	0	0	2	2	0	0	0	-1	0	-1	2	0	2	0	-1	0	0	0	0	2	-1	0	2	2	-1	-1	2	2	0	0	0	1	2	2	0	-1	2	0	0	-1	-1
S3B_672773842	-1	0	0	-1	0	2	2	2	0	-1	2	2	0	0	0	0	0	0	-1	0	0	0	0	0	0	-1	0	2	-1	0	-1	2	2	0	2	2	0	0	0	0	2	2	0	2	2	0	-1	2	0
S3B_672654735	2	0	0	0	0	2	2	2	0	0	2	2	-1	-1	0	-1	0	0	2	0	0	0	-1	0	0	0	-1	2	0	-1	2	2	2	0	2	2	0	0	0	1	2	2	0	2	2	0	0	2	0
S3B_672636605	2	0	0	0	0	2	2	2	0	0	2	2	0	0	0	0	0	0	2	0	0	0	-1	0	0	0	0	2	-1	0	2	2	2	0	2	2	0	0	0	1	2	2	0	2	2	0	0	2	-1
S3B_672581599	2	0	0	0	0	2	2	2	0	0	2	2	0	0	0	0	0	0	2	0	0	0	0	0	0	2	0	2	0	0	2	2	2	0	2	2	0	0	0	1	2	2	0	2	2	0	0	2	0
S3B_672526124	-1	0	0	0	0	2	2	2	0	0	2	2	-1	0	-1	-1	0	0	2	0	1	0	0	0	0	2	0	-1	-1	0	-1	2	2	0	-1	2	0	0	0	0	2	-1	0	-1	2	0	-1	2	-1
S3B_672524980	2	0	0	0	0	2	2	-1	0	-1	2	2	0	0	0	0	0	0	-1	0	2	0	0	0	0	2	0	2	0	0	1	2	2	0	2	2	0	0	0	1	2	2	0	2	2	-1	0	2	0
S3B_672519382	2	0	0	0	0	2	2	2	0	0	2	2	0	0	0	0	0	0	2	0	2	0	0	0	0	2	0	2	0	0	2	2	2	0	2	2	0	0	0	2	2	2	0	2	2	0	0	2	-1
S3B_672390940	2	0	0	0	0	-1	2	2	0	0	2	2	0	0	0	-1	0	0	2	0	2	0	0	-1	-1	2	0	-1	0	0	2	-1	2	0	2	-1	0	0	0	-1	2	-1	0	2	-1	-1	0	-1	0
S3B_671837486	-1	0	0	0	2	-1	-1	2	0	0	2	2	0	-1	0	-1	0	0	-1	0	2	0	0	0	0	2	-1	2	0	0	0	2	2	0	-1	2	0	0	0	1	2	2	0	2	2	0	0	-1	0
S3B_671525020	2	0	0	0	2	2	2	2	0	0	2	2	0	0	0	0	0	0	2	0	2	0	0	0	0	2	0	2	0	0	0	2	2	0	2	2	0	0	0	1	2	2	0	-1	1	0	0	2	0
S3B_669428408	2	0	0	0	2	2	2	2	0	0	2	2	0	0	0	0	0	0	2	0	2	0	0	0	0	2	0	2	0	0	0	2	2	0	2	2	0	0	0	0	2	2	0	2	2	0	0	2	0
S3B_667774185	2	0	0	0	2	2	2	2	0	0	2	2	0	0	0	0	0	0	2	0	2	0	0	0	0	2	-1	2	0	0	0	2	1	0	2	2	0	0	0	0	2	2	0	2	2	0	0	2	0
S3B_667459331	2	0	0	0	2	2	2	2	0	0	2	2	0	0	0	-1	0	0	2	0	2	0	0	0	0	2	0	2	0	-1	0	2	2	0	2	2	0	0	0	0	2	2	0	2	2	0	0	2	0
S3B_666791910	2	0	0	0	2	2	2	-1	0	0	2	2	-1	0	0	0	0	0	-1	0	2	0	0	0	0	2	0	2	0	0	0	2	2	0	2	2	0	0	0	0	2	2	0	2	2	0	0	2	0
S3B_666507301	2	0	0	-1	2	2	2	2	0	0	2	2	0	0	0	0	0	-1	2	-1	2	0	0	0	0	2	0	2	0	0	0	2	2	0	2	2	0	0	0	0	-1	2	0	2	-1	0	0	2	0
S3B_665102517	2	0	0	0	2	2	2	2	0	0	2	2	0	0	0	-1	0	0	2	0	2	0	0	0	0	2	0	2	0	-1	0	2	2	0	2	2	0	0	0	0	2	2	0	2	2	0	-1	2	0
S3B_663525365	2	0	0	0	2	2	2	2	0	0	2	2	0	0	0	0	0	0	2	0	2	0	0	0	0	2	0	2	0	0	0	2	2	0	2	2	0	0	0	0	2	2	0	2	2	0	0	2	0
S3B_662531708	2	-1	0	0	2	2	2	-1	0	0	-1	2	-1	0	0	0	0	-1	2	0	2	1	0	-1	0	2	0	2	0	0	0	2	2	0	2	-1	0	0	0	0	2	2	0	2	2	0	0	2	0
S3B_657781827	2	0	0	0	2	2	2	2	0	0	2	2	0	0	0	0	0	0	2	0	2	0	0	0	0	2	0	2	0	0	0	2	2	0	2	2	0	0	0	0	2	2	0	2	2	0	0	2	0
S3B_652293518	2	0	0	0	2	2	2	2	0	0	2	2	0	0	0	0	0	0	2	0	2	0	0	0	0	2	0	2	0	0	0	2	2	0	2	2	0	0	0	0	2	2	0	2	0	0	0	2	0
S3B_648619364	2	0	0	0	2	2	2	2	0	0	2	2	0	0	0	0	0	-1	2	0	2	0	0	0	0	2	0	2	-1	-1	0	2	2	0	0	2	0	0	0	0	2	2	0	2	0	0	0	2	0
S3B_647967657	2	0	0	0	2	2	2	2	0	0	2	2	0	0	0	-1	0	0	2	0	2	0	0	0	0	2	0	2	0	0	0	2	2	0	0	2	0	0	0	0	2	2	0	2	0	0	0	2	-1
S3B_629591171	2	0	0	0	2	2	2	2	0	0	2	2	0	0	0	0	0	0	0	0	2	0	0	0	0	2	0	0	0	0	0	2	2	0	0	2	0	0	0	0	2	2	0	2	0	2	0	2	0
S3B_629087063	2	-1	0	0	2	2	2	-1	0	0	2	2	0	-1	0	0	0	0	0	-1	2	-1	-1	0	0	-1	-1	0	0	0	0	2	2	0	0	2	0	0	0	0	2	2	0	2	0	2	0	2	-1
S3B_623586428	2	2	0	0	2	2	2	-1	0	-1	2	2	-1	0	0	-1	0	0	0	0	-1	0	0	0	-1	2	0	0	-1	-1	-1	2	-1	0	0	-1	0	0	0	0	2	2	0	2	-1	-1	0	2	0
S3B_621144790	2	1	0	0	2	2	2	2	0	0	2	2	0	0	1	0	0	0	0	0	2	0	0	0	0	2	0	0	0	0	0	2	2	0	0	-1	0	0	0	0	2	2	0	2	0	2	-1	2	0
S3B_611590794	2	0	0	-1	-1	2	2	2	0	0	2	2	0	0	-1	0	0	-1	0	0	2	0	0	0	0	2	-1	0	0	0	0	2	2	0	0	2	0	0	0	0	2	2	0	2	-1	2	-1	2	0
S3B_604271045	-1	0	0	0	2	2	2	2	0	-1	2	2	0	0	0	0	0	0	-1	0	2	0	0	0	0	2	0	0	0	0	0	2	2	0	0	-1	0	0	0	0	2	-1	0	-1	0	2	-1	2	-1
S3B_594440571	2	0	0	0	2	2	2	2	0	0	2	2	1	0	0	0	0	0	2	0	2	0	0	0	0	2	0	0	0	0	0	2	2	0	0	2	0	0	0	0	2	2	0	2	0	2	0	2	0
S3B_593460126	-1	0	0	0	2	2	2	2	0	-1	2	2	1	0	0	-1	0	0	2	0	2	0	0	0	0	2	0	0	0	0	0	2	-1	0	0	-1	0	0	0	0	2	2	0	2	0	2	0	1	-1
S3B_581975832	2	0	0	0	2	2	2	2	0	0	2	2	1	0	0	0	0	0	2	0	2	0	0	0	0	2	0	0	0	0	0	2	2	0	0	2	0	0	0	0	2	2	0	2	0	2	0	2	0
S3B_581338418	2	0	0	0	2	2	2	2	0	0	2	2	1	0	0	0	0	0	2	0	2	0	0	0	0	2	0	0	0	0	0	2	2	0	0	2	0	0	0	0	2	2	0	2	0	2	0	2	0
S3B_579818254	2	0	0	0	2	2	2	2	0	0	2	2	1	0	0	0	0	0	2	0	2	0	0	0	0	2	0	0	0	0	0	2	2	0	0	2	0	0	0	0	2	2	0	2	0	2	0	2	0
S3B_573888730	0	0	0	0	-1	2	2	2	0	-1	2	2	-1	0	-1	-1	0	0	2	0	2	0	0	0	-1	2	-1	0	-1	0	-1	2	2	0	-1	-1	-1	0	0	0	2	-1	0	-1	0	-1	-1	2	0
S3B_573619409	0	0	0	0	2	2	2	2	0	0	2	2	2	0	0	-1	0	0	2	0	2	0	1	0	0	2	0	0	-1	0	0	2	2	0	0	2	0	0	0	0	2	2	0	2	0	2	0	2	0
S3B_573497145	0	0	0	0	2	2	2	2	0	-1	2	2	2	0	0	-1	0	0	2	0	2	1	0	0	-1	2	0	0	-1	0	0	2	2	0	0	2	0	0	0	0	2	2	0	-1	-1	2	0	2	-1
S3B_573413193	0	-1	0	0	2	2	2	2	0	0	2	2	1	0	0	0	0	-1	-1	0	2	0	0	0	0	2	0	0	-1	0	-1	2	-1	0	-1	2	0	0	0	0	2	2	0	2	0	-1	0	2	0
S3B_573308842	-1	0	0	0	2	2	2	2	0	0	2	2	-1	-1	0	0	0	0	2	-1	2	0	0	0	0	2	0	0	0	0	0	2	-1	0	0	2	0	0	0	0	2	2	0	-1	0	-1	0	2	0
S3B_572679800	0	0	0	0	2	2	2	2	0	0	2	2	1	0	0	0	0	0	2	0	2	0	0	0	0	2	0	0	0	0	0	2	2	0	0	2	0	0	0	0	2	2	0	2	0	2	0	2	0
S3B_572679630	0	0	0	0	2	2	2	2	0	0	2	2	1	0	0	0	0	0	2	0	2	0	0	0	0	2	0	0	0	0	0	1	2	0	0	-1	0	0	0	0	2	2	0	2	0	2	0	2	0
S3B_571999738	-1	0	0	0	2	2	2	2	0	-1	2	2	2	0	0	0	0	0	2	-1	2	0	0	0	0	2	0	0	-1	0	0	2	2	0	0	2	0	0	0	0	2	2	0	2	-1	2	0	2	-1
S3B_567404389	0	0	0	0	2	2	2	2	0	0	2	2	2	0	0	0	0	0	2	0	2	0	0	0	0	2	0	0	0	0	0	2	2	0	0	2	0	0	0	0	2	2	0	2	0	2	0	2	0
S3B_564045338	0	0	0	0	-1	2	2	2	0	0	2	2	2	0	0	0	0	0	2	0	2	0	0	0	0	-1	0	0	0	0	0	2	2	0	0	2	0	0	0	0	2	2	0	-1	-1	1	0	2	0
S3B_563476375	-1	0	0	0	2	2	2	-1	0	0	2	2	2	0	0	0	0	0	-1	-1	2	0	0	0	-1	2	-1	0	-1	-1	0	2	2	0	0	2	0	0	0	0	2	0	-1	0	0	2	0	2	-1
S3B_561365931	0	0	0	0	2	2	2	2	0	0	2	2	2	0	0	0	0	0	2	0	2	0	0	0	0	2	0	0	0	0	0	2	2	0	0	2	0	0	0	0	2	2	0	0	0	-1	0	2	0
S3B_560591465	0	0	0	0	2	2	2	2	0	-1	2	2	2	0	0	-1	0	0	2	0	2	0	0	0	0	2	0	0	0	0	-1	2	2	0	0	2	0	0	0	0	2	2	0	0	0	2	0	2	0
S3B_560420455	-1	0	-1	-1	2	2	2	-1	0	-1	2	2	2	0	0	0	0	-1	2	0	2	0	-1	1	-1	2	-1	-1	-1	0	0	2	-1	-1	0	-1	0	0	0	-1	2	2	0	-1	0	2	0	-1	-1
S3B_558502304	-1	0	0	0	2	2	2	2	0	-1	2	2	2	-1	-1	-1	0	-1	2	0	2	0	-1	0	0	2	0	0	0	0	0	2	-1	0	-1	-1	0	0	0	-1	2	2	0	-1	-1	2	0	2	-1
S3B_555763433	-1	0	0	0	2	2	2	2	0	0	2	2	1	0	0	-1	0	2	2	0	2	-1	0	0	0	-1	-1	0	-1	0	0	-1	2	-1	-1	2	2	0	0	0	2	2	0	0	0	2	0	2	0
S3B_555110290	0	0	0	0	2	2	2	2	0	0	2	2	2	0	0	0	0	2	2	0	2	0	0	0	0	2	0	-1	0	0	0	2	1	0	0	2	2	0	0	0	2	2	0	0	0	1	0	2	0
S3B_555094794	0	-1	0	-1	2	2	2	2	-1	-1	2	2	2	0	0	0	0	2	-1	0	2	0	-1	0	0	2	-1	0	-1	-1	-1	2	2	0	0	2	2	0	0	0	2	2	0	-1	-1	2	0	2	-1
S3B_555064832	0	0	0	-1	2	2	2	2	0	0	2	2	2	-1	0	-1	0	-1	2	0	2	0	0	0	0	2	0	0	0	0	0	2	2	0	0	2	2	0	0	0	2	2	0	0	0	-1	0	2	-1
S3B_554932437	-1	0	0	0	2	2	2	2	0	0	2	2	2	-1	0	-1	0	2	2	0	2	0	0	0	0	2	0	0	-1	0	0	2	2	0	0	2	2	0	0	0	2	2	0	0	0	2	0	1	-1
S3B_549989987	0	0	0	0	2	2	2	2	0	0	2	2	2	0	0	0	0	2	2	0	2	0	0	0	0	2	0	0	-1	0	0	2	2	0	0	2	2	0	0	0	2	2	-1	0	0	2	0	1	0
S3B_545067446	0	0	0	0	2	2	2	2	0	-1	2	2	2	-1	0	0	0	2	2	0	2	0	0	0	0	2	-1	-1	-1	0	0	2	-1	0	0	-1	2	0	0	0	-1	2	0	0	0	2	0	2	0
S3B_545012683	0	0	0	-1	2	2	2	2	0	0	2	2	2	-1	0	0	0	2	2	-1	2	0	0	0	0	2	0	0	-1	0	0	2	2	0	0	-1	2	0	0	0	2	2	0	0	0	2	0	2	0
S3B_544109536	0	2	0	0	2	2	2	2	0	0	2	2	2	0	0	0	0	2	2	0	2	0	0	0	0	2	0	0	0	0	0	2	2	0	0	0	2	0	0	0	2	2	0	0	0	2	0	2	0
S3B_543487640	0	2	0	0	2	2	2	2	0	0	2	2	2	-1	-1	0	0	-1	-1	0	2	0	0	0	0	2	0	0	-1	0	0	2	2	0	0	0	2	0	0	0	2	2	0	0	0	2	0	2	0
S3B_542732080	-1	2	0	0	2	2	2	2	-1	0	2	2	2	0	0	-1	0	2	2	0	2	0	-1	0	0	2	0	0	-1	0	0	2	2	-1	0	0	2	0	0	0	2	2	0	0	0	2	-1	2	0
S3B_534169569	0	2	0	0	-1	2	2	2	0	0	2	2	-1	0	0	0	0	2	2	0	2	0	0	0	0	2	0	0	0	0	0	2	2	0	0	0	0	0	0	0	2	2	0	0	0	2	-1	2	-1
S3B_532226682	0	2	0	0	2	2	2	2	0	0	2	2	2	0	0	0	0	2	2	0	2	0	0	0	0	2	0	0	0	0	0	2	2	0	0	0	0	0	0	0	2	2	0	0	0	2	0	2	0
S3B_531211609	0	2	0	0	2	2	2	2	0	0	2	2	2	0	0	0	0	2	2	0	2	0	0	0	0	2	0	0	0	0	0	2	0	0	0	0	0	0	0	0	2	2	0	0	0	2	0	2	0
S3B_526074831	-1	2	0	0	2	2	2	2	0	-1	2	2	2	0	0	0	0	2	2	0	2	0	0	0	0	2	0	0	-1	0	0	2	-1	0	0	0	0	0	0	0	2	2	0	0	0	2	0	2	-1
S3B_513097114	-1	2	0	0	2	2	2	2	0	0	2	2	-1	0	0	-1	0	2	-1	0	-1	0	0	0	0	2	0	0	-1	-1	-1	2	0	0	0	-1	0	0	0	0	2	2	0	-1	0	2	-1	2	-1
S3B_511060181	0	2	0	0	2	2	2	2	0	0	2	2	2	0	0	0	0	2	2	0	2	0	0	0	0	2	0	0	0	0	0	2	0	0	0	0	0	0	0	0	2	2	0	0	0	2	0	2	0
S3B_502922591	0	2	0	0	2	2	2	2	0	0	2	2	2	0	0	0	0	2	2	0	2	0	0	0	0	2	0	0	0	0	0	2	0	0	0	0	0	0	0	0	2	2	0	0	0	2	0	2	0
S3B_502574781	0	2	0	0	2	2	2	2	0	0	2	2	2	0	0	0	0	2	2	0	2	0	0	0	0	2	-1	0	0	0	0	2	-1	0	0	0	0	0	0	0	2	2	0	0	0	2	-1	2	-1
S3B_501300419	0	2	0	0	2	2	2	2	0	0	2	2	2	-1	-1	-1	0	2	2	0	-1	0	-1	-1	0	2	-1	-1	0	0	0	2	0	0	0	0	0	0	0	0	2	0	0	0	0	2	0	2	-1
S3B_498412741	0	2	0	0	2	2	2	-1	0	-1	2	2	2	0	-1	-1	0	-1	2	-1	2	0	-1	0	0	2	-1	0	0	-1	-1	2	0	0	0	-1	0	0	0	-1	2	2	-1	-1	-1	2	0	2	-1
S3B_498202084	0	2	0	0	-1	2	2	2	0	0	2	2	2	-1	0	-1	0	2	2	0	2	0	0	0	0	2	0	0	-1	-1	-1	2	-1	0	-1	0	0	0	0	0	2	2	-1	-1	0	-1	0	2	-1
S3B_498163032	0	2	0	0	2	2	2	2	0	-1	2	2	2	0	-1	0	0	2	-1	0	2	0	0	0	0	2	0	0	0	-1	0	2	0	0	0	-1	0	0	0	0	2	2	0	0	0	2	-1	2	0
S3B_498063963	0	2	0	0	2	2	2	2	0	0	2	2	2	0	0	0	0	-1	2	0	2	0	0	0	0	2	0	0	0	0	0	2	0	0	0	0	0	-1	0	0	2	2	0	0	0	2	0	2	-1
S3B_495919253	-1	2	0	0	-1	2	2	2	0	0	2	2	2	-1	0	0	0	2	2	0	2	0	-1	0	0	2	-1	0	0	0	0	2	-1	0	0	0	0	0	0	0	2	2	-1	0	-1	2	0	2	-1
S3B_489787834	0	2	0	0	2	2	2	2	0	0	2	2	2	-1	0	0	0	2	2	0	2	0	0	0	0	2	0	0	-1	-1	0	2	0	0	0	0	0	0	-1	0	2	2	0	0	-1	2	0	2	0
S3B_488191842	-1	2	0	0	2	2	2	2	0	-1	2	2	2	0	0	-1	0	2	2	-1	2	0	0	0	-1	-1	-1	0	0	0	0	2	0	0	-1	0	0	0	0	1	2	2	0	0	-1	2	-1	2	-1
S3B_488124031	0	2	0	0	2	2	2	2	0	0	2	-1	2	0	0	-1	0	2	2	0	2	0	0	-1	0	-1	0	0	-1	0	0	-1	0	0	0	0	0	0	0	0	2	2	0	-1	-1	-1	-1	2	0
S3B_481910363	-1	2	0	0	2	2	2	2	0	0	2	2	2	0	0	-1	0	2	-1	0	2	0	0	0	0	2	0	0	-1	-1	0	2	0	0	0	0	0	0	0	0	2	2	0	0	0	2	0	2	-1
S3B_481631716	0	2	0	0	2	2	2	2	0	0	2	-1	2	0	0	-1	0	-1	2	0	2	0	0	0	0	2	0	0	-1	0	0	2	0	0	0	0	0	0	0	0	2	2	0	0	0	2	0	2	0
S3B_481617430	0	1	0	0	0	2	2	2	0	0	2	2	2	0	0	-1	0	-1	2	0	2	0	0	0	0	2	0	-1	-1	0	0	2	0	0	0	0	0	0	0	-1	2	2	0	-1	0	2	-1	2	0
S3B_479991730	-1	2	0	0	0	2	2	2	0	0	2	2	-1	0	0	0	0	2	2	-1	1	0	0	0	0	2	0	-1	-1	0	-1	2	0	0	0	0	0	0	0	0	2	2	0	-1	0	2	0	2	0
S3B_479505350	0	2	0	0	0	2	2	2	0	0	-1	2	2	0	-1	-1	0	2	2	0	2	0	0	0	0	2	-1	0	0	0	-1	2	-1	0	0	0	0	0	0	0	2	2	0	0	0	-1	-1	2	0
S3B_475257789	0	2	0	0	0	2	2	2	0	0	2	2	2	-1	0	-1	0	2	2	0	2	0	0	0	0	2	0	-1	0	-1	0	-1	-1	0	0	0	0	0	0	0	2	-1	0	0	-1	0	-1	2	-1
S3B_475257707	-1	2	0	0	0	2	2	2	0	0	2	2	-1	0	0	-1	0	-1	-1	0	2	0	-1	0	0	-1	-1	0	0	0	0	-1	-1	0	0	0	0	0	0	0	2	2	0	0	-1	1	0	2	-1
S3B_469631618	0	2	0	0	-1	2	2	2	0	-1	-1	2	2	0	0	-1	0	-1	2	0	2	0	0	0	0	2	-1	0	-1	0	-1	2	0	0	0	0	0	0	0	0	2	2	0	0	-1	-1	-1	2	0
S3B_463935869	0	2	0	0	0	2	2	2	0	-1	2	2	2	0	0	-1	0	-1	-1	0	2	0	0	0	0	2	0	0	0	-1	0	-1	0	0	0	-1	0	0	0	0	2	2	0	0	-1	2	-1	2	-1
S3B_463515563	-1	2	0	0	0	2	2	2	0	-1	2	2	2	0	0	-1	0	-1	2	0	2	0	-1	0	0	2	-1	-1	0	-1	0	2	0	0	0	0	0	0	0	0	2	2	0	-1	0	2	0	-1	0
S3B_457888325	0	2	0	0	0	2	2	2	0	-1	2	2	-1	0	-1	-1	0	2	2	0	2	0	-1	-1	0	2	0	-1	-1	0	0	2	0	0	-1	0	0	0	0	0	2	2	0	0	-1	-1	0	2	-1
S3B_452028407	0	-1	0	-1	0	2	2	2	-1	0	2	2	2	0	0	0	0	2	2	0	2	0	0	0	0	2	-1	-1	-1	0	0	2	1	0	0	-1	0	0	0	0	2	-1	2	0	0	-1	-1	2	0
S3B_449965378	-1	2	0	0	1	-1	2	2	0	-1	2	2	2	0	0	0	0	2	-1	0	2	-1	0	0	-1	2	-1	0	0	-1	-1	2	0	0	0	-1	-1	0	0	-1	-1	2	2	-1	0	2	-1	2	-1
S3B_434064864	0	2	0	0	1	2	2	2	0	0	2	2	2	0	0	0	0	2	2	0	2	0	0	0	0	2	0	0	0	1	0	2	0	0	0	0	0	0	0	0	2	2	2	0	0	2	0	2	0
S3B_434047994	-1	2	0	0	0	2	2	2	0	0	2	2	2	0	0	0	0	2	-1	0	1	0	0	0	-1	2	0	0	-1	0	0	2	0	0	0	-1	0	0	0	0	2	2	2	0	-1	-1	0	2	0
S3B_424119204	0	2	0	0	2	2	2	2	0	0	2	2	2	0	0	0	0	2	2	0	2	0	-1	0	0	2	0	0	-1	0	0	2	0	0	0	0	0	0	0	0	2	2	2	-1	0	2	0	2	0
S3B_419554599	-1	2	0	0	1	2	2	2	0	0	2	2	2	0	0	0	0	2	2	0	2	0	0	0	0	2	0	0	0	0	0	2	0	0	0	0	0	0	0	0	2	2	2	0	0	2	0	2	0
S3B_418882354	0	2	0	0	2	2	2	2	0	0	2	-1	2	0	0	-1	0	2	2	0	2	0	0	0	0	2	0	0	0	0	0	2	0	0	0	0	0	0	0	0	2	2	2	0	0	2	0	2	0
S3B_418460361	0	-1	0	0	2	2	2	2	0	-1	2	2	-1	0	0	0	0	-1	2	0	2	-1	0	-1	0	2	0	0	-1	0	0	2	0	0	0	0	0	0	0	-1	2	2	2	0	-1	-1	-1	2	-1
S3B_416629410	0	2	0	-1	-1	2	2	2	0	-1	-1	2	-1	0	0	0	0	2	2	-1	2	0	-1	0	0	-1	0	-1	-1	0	0	2	0	0	0	0	0	0	0	0	2	2	2	0	0	-1	0	2	-1
S3B_367856253	0	2	0	0	1	2	2	2	0	-1	-1	2	2	0	-1	-1	0	-1	2	0	-1	-1	0	0	-1	2	-1	0	-1	-1	0	2	-1	0	0	-1	0	0	-1	-1	2	2	2	0	-1	-1	0	-1	-1
S3B_318421504	0	2	0	-1	0	2	2	2	0	0	2	2	2	0	2	0	0	2	2	0	2	0	-1	0	0	2	0	-1	-1	0	-1	2	1	0	0	0	0	0	0	0	2	-1	2	-1	0	2	0	2	-1
S3B_310238051	-1	2	0	0	0	2	2	2	0	0	2	2	2	0	2	0	0	2	2	0	2	-1	-1	0	0	2	0	0	0	0	-1	2	2	0	0	0	0	0	0	0	2	2	-1	-1	0	2	0	-1	0
S3B_205875935	0	2	0	0	1	2	2	2	0	0	2	2	-1	0	2	0	0	2	-1	0	2	0	0	0	2	2	0	0	0	0	0	2	0	0	0	0	0	0	0	0	2	2	2	0	0	2	0	2	-1
S3B_203325852	0	2	0	0	2	2	2	2	0	0	2	2	-1	0	2	0	0	2	2	0	2	0	-1	0	2	2	-1	0	0	-1	0	2	0	0	0	-1	-1	0	0	0	-1	-1	2	0	0	2	-1	-1	0
S3B_168122143	0	2	0	0	-1	2	2	2	0	0	2	2	2	0	2	0	0	-1	2	-1	2	1	0	0	2	2	0	0	0	0	0	2	0	0	0	0	0	0	0	0	2	2	2	0	0	2	-1	2	0
S3B_165340846	0	-1	0	0	1	2	2	2	0	-1	2	2	2	0	-1	0	0	-1	2	0	2	0	0	0	2	2	0	0	0	0	0	2	0	0	0	0	0	0	0	0	2	2	2	0	-1	2	0	2	-1
S3B_161233420	0	2	0	0	2	2	2	2	0	0	2	2	2	0	2	0	0	2	2	0	2	0	0	0	-1	-1	0	0	-1	-1	0	2	1	0	0	0	-1	0	0	0	2	2	2	0	0	2	0	2	0
S3B_160123708	0	2	0	0	1	2	2	2	0	0	2	2	-1	0	-1	0	0	-1	2	0	2	0	-1	0	2	2	0	0	0	0	-1	2	0	-1	0	0	0	0	0	0	2	2	2	0	0	-1	0	-1	0
S3B_152903983	0	2	0	0	1	2	2	2	0	0	2	2	2	0	2	0	0	2	2	0	2	0	0	0	2	2	0	0	0	0	0	2	0	0	0	0	0	0	0	0	2	2	2	0	0	2	0	2	-1
S3B_150784539	-1	-1	0	0	2	2	2	2	0	0	2	2	2	0	2	0	0	2	2	0	2	0	0	0	2	2	0	0	0	0	-1	2	2	0	0	-1	0	0	0	0	2	2	2	-1	0	-1	0	2	-1
S3B_149454289	0	2	0	0	1	2	2	2	0	0	2	2	2	0	2	0	0	2	2	0	2	0	0	0	2	2	0	0	0	0	0	2	0	0	0	0	0	0	0	0	2	2	2	0	0	2	-1	-1	0
S3B_145464166	0	2	0	0	1	2	2	2	0	0	2	2	2	0	2	0	0	2	2	0	2	0	0	0	2	2	0	0	0	0	0	2	1	2	0	0	0	0	0	0	2	2	2	0	0	2	0	2	0
S3B_145368308	0	2	0	-1	1	2	2	2	0	0	2	2	2	-1	2	-1	0	2	2	-1	2	0	0	0	2	2	0	0	-1	0	0	2	0	2	0	0	0	0	0	0	2	2	2	0	0	2	0	2	-1
S3B_138634760	0	2	0	0	0	2	2	2	0	0	-1	2	2	0	2	-1	0	-1	2	0	2	0	0	0	2	2	-1	-1	0	-1	0	2	-1	-1	0	-1	0	0	0	0	2	-1	2	0	0	2	0	2	0
S3B_136172459	0	2	0	0	0	2	2	2	0	0	2	2	-1	0	2	0	0	2	2	0	2	0	0	0	2	2	0	0	-1	0	0	2	0	2	0	0	0	-1	0	0	2	-1	-1	0	-1	2	0	2	-1
S3B_135701796	-1	2	0	0	2	2	2	2	0	0	2	2	2	0	2	0	0	2	2	-1	2	0	0	0	-1	2	0	0	-1	0	-1	2	2	2	0	-1	0	0	0	0	2	2	2	0	0	2	0	2	0
S3B_133788832	0	2	0	0	2	2	2	2	0	-1	2	2	-1	0	2	0	0	2	2	0	2	0	-1	0	2	2	0	0	-1	0	-1	-1	0	2	0	-1	0	0	0	-1	2	-1	2	-1	-1	2	0	-1	0
S3B_133023997	0	-1	0	0	2	2	2	2	0	0	2	-1	2	-1	-1	0	0	-1	2	0	2	0	-1	-1	-1	2	-1	-1	0	0	0	2	0	2	0	0	0	0	0	0	2	2	2	0	-1	1	-1	2	0
S3B_132955333	-1	2	1	0	1	2	2	2	0	0	2	2	2	0	2	-1	0	-1	2	0	2	0	0	-1	2	-1	0	0	-1	0	0	-1	-1	2	0	0	0	0	0	0	2	2	2	0	0	-1	-1	2	-1
S3B_132612154	0	2	0	0	1	2	2	2	0	-1	2	2	-1	0	2	-1	0	-1	2	0	2	0	0	0	-1	2	-1	0	-1	-1	-1	2	0	2	0	-1	0	0	0	0	2	2	2	0	0	2	0	-1	-1
S3B_131263149	0	2	0	0	1	2	2	2	0	0	2	2	2	0	2	0	0	2	2	0	2	0	0	0	2	2	0	0	0	0	0	2	0	2	2	0	0	0	0	0	2	2	2	0	0	2	0	2	-1
S3B_130193946	0	2	0	0	1	2	2	2	0	0	2	2	2	0	2	0	0	2	2	0	2	0	0	0	2	2	0	0	-1	0	0	2	0	2	2	0	0	0	0	0	2	2	2	0	0	2	0	2	0
S3B_127297179	0	2	0	0	-1	2	2	-1	0	0	2	2	2	0	2	0	0	2	2	0	2	-1	0	0	-1	2	0	0	-1	-1	0	2	-1	2	2	0	0	0	0	0	2	2	2	0	0	-1	0	2	0
S3B_126323266	0	2	0	0	1	2	2	2	0	0	2	2	2	0	2	0	0	-1	2	0	2	0	-1	0	2	2	-1	0	0	-1	0	2	0	2	2	0	0	0	-1	0	-1	2	2	0	-1	2	0	2	-1
S3B_121346963	-1	2	0	0	2	2	2	2	0	-1	2	2	2	0	2	0	0	2	2	0	2	0	0	0	2	2	0	0	0	0	0	2	0	2	2	0	0	0	0	0	2	2	2	-1	0	2	-1	2	0
S3B_99700942	0	2	0	0	0	2	-1	2	0	0	2	2	2	0	2	0	0	2	2	0	2	0	0	0	2	2	0	-1	0	-1	-1	2	1	2	2	0	0	0	0	0	2	2	2	-1	0	2	0	2	-1
S3B_96997778	0	2	0	0	1	2	2	2	0	0	2	2	2	0	2	0	0	2	2	0	2	0	0	0	2	2	0	0	0	0	0	2	0	2	2	0	0	0	0	0	2	2	2	0	0	2	0	2	0
S3B_82738238	0	2	0	0	1	2	2	2	0	0	2	-1	2	0	2	0	0	2	-1	0	2	0	0	0	2	2	0	0	-1	0	0	2	0	2	2	0	0	0	0	0	2	-1	2	0	0	2	0	2	0
S3B_82368995	0	-1	0	0	0	2	2	2	0	0	2	2	2	0	2	-1	0	-1	2	0	2	0	0	0	2	2	0	0	0	0	-1	2	0	2	2	0	0	0	0	-1	2	2	2	-1	0	2	0	2	0
S3B_80766843	-1	2	0	0	2	2	2	2	0	-1	2	2	2	0	2	0	0	2	2	0	2	0	0	0	2	2	0	0	0	-1	0	2	-1	2	2	0	0	0	0	0	2	2	-1	0	0	2	0	-1	0
S3B_79784129	0	2	0	0	1	2	2	2	0	0	2	2	2	0	2	0	0	2	2	0	2	0	-1	0	2	2	0	0	0	0	-1	2	0	2	2	0	0	0	0	0	2	2	2	0	-1	2	0	2	0
S3B_79464864	-1	2	0	0	0	-1	2	2	0	0	2	2	2	0	2	-1	0	-1	2	-1	2	0	0	0	2	2	0	0	0	0	0	2	0	2	2	-1	0	0	0	0	2	2	2	-1	0	2	0	-1	-1
S3B_76302960	0	2	0	0	1	2	2	2	0	0	-1	2	2	-1	2	0	0	-1	2	0	2	0	0	0	2	2	0	0	0	0	0	2	0	2	2	0	0	0	0	0	2	2	2	0	-1	2	0	2	0
S3B_73851171	0	2	0	0	1	2	2	2	0	0	2	2	2	0	2	0	0	2	-1	0	2	0	0	0	2	2	0	-1	0	0	-1	2	0	2	2	0	0	0	0	0	2	2	2	0	-1	2	0	2	0
S3B_73124670	0	-1	0	0	0	2	2	2	0	0	2	2	-1	0	-1	0	0	2	-1	-1	2	0	0	-1	2	2	-1	0	-1	0	-1	2	0	2	2	-1	0	0	0	0	2	2	2	-1	0	-1	0	-1	-1
S3B_70906644	0	2	0	0	0	2	2	2	0	0	2	2	2	0	2	-1	0	2	2	0	1	0	0	0	2	2	0	0	-1	0	0	2	0	2	2	0	0	0	0	0	2	2	2	0	0	2	0	2	0
S3B_70846730	0	2	0	0	1	2	2	2	0	0	2	2	2	0	2	0	0	2	2	0	2	0	0	0	2	2	0	0	2	0	0	2	0	2	2	0	0	0	0	0	2	2	2	0	0	2	0	2	0
S3B_70242917	-1	2	0	0	1	2	2	-1	0	0	2	2	2	-1	2	-1	0	2	2	0	2	0	-1	-1	-1	2	-1	0	2	-1	0	2	0	2	2	0	0	0	0	-1	2	2	2	-1	-1	2	-1	-1	0
S3B_66597109	0	-1	0	0	0	2	2	2	0	0	2	2	2	0	2	0	0	-1	2	0	2	-1	0	0	2	2	-1	0	2	0	0	2	0	2	2	0	0	0	0	0	-1	2	2	0	0	2	2	2	0
S3B_65342485	0	2	0	0	2	2	2	2	0	0	2	2	-1	0	2	0	0	2	2	0	2	0	0	0	2	2	0	0	2	0	0	2	0	2	2	0	0	0	0	0	2	2	2	0	0	2	2	2	0
S3B_64515604	0	-1	0	0	1	2	2	2	0	-1	2	2	2	0	2	0	0	2	2	0	2	0	-1	0	2	2	0	-1	-1	0	0	2	-1	2	2	0	0	0	0	0	2	2	2	0	-1	2	2	2	0
S3B_59647814	0	2	0	0	0	2	2	2	0	0	2	2	2	0	2	0	0	2	2	0	2	0	0	0	2	2	0	0	2	0	-1	2	0	2	2	-1	0	0	0	2	2	2	2	0	0	2	2	2	-1
S3B_55130387	0	2	0	0	2	2	2	2	0	0	2	2	2	0	2	0	0	2	2	0	2	2	0	0	2	2	0	0	2	0	0	2	0	2	2	0	0	0	0	2	2	2	2	0	0	-1	2	2	2
S3B_53812422	0	2	0	0	1	2	2	2	0	0	2	2	2	0	2	0	0	2	2	0	2	2	0	0	2	2	0	0	2	0	0	2	0	2	2	0	0	0	0	2	2	2	2	0	0	2	2	2	2
S3B_52769326	0	2	0	0	2	2	2	2	0	0	2	2	2	0	2	0	0	2	2	0	2	2	0	0	2	2	-1	0	2	0	0	2	0	2	2	0	0	0	0	2	2	2	2	0	0	2	2	2	2
S3B_47126816	0	2	0	0	1	2	2	2	0	0	2	2	2	0	2	0	0	2	2	0	2	2	0	0	2	2	0	0	-1	0	0	2	0	2	2	0	0	0	0	2	2	2	2	0	-1	2	2	2	-1
S3B_44787299	0	2	0	0	2	0	2	2	0	0	2	2	2	0	2	0	0	2	2	0	2	2	0	0	2	2	0	0	2	0	0	2	0	2	2	0	0	0	0	2	2	2	2	0	0	2	2	2	2
S3B_44488482	0	1	0	0	1	0	2	2	0	0	2	2	2	0	2	0	0	2	2	0	2	2	0	0	2	2	0	0	2	0	0	2	0	2	2	0	0	0	0	2	2	2	2	0	0	0	2	2	2
S3B_43310864	0	2	0	0	-1	0	2	2	0	0	2	2	2	-1	-1	-1	0	2	2	-1	2	2	0	0	2	2	0	0	2	0	0	2	0	2	2	0	0	0	0	2	2	2	2	0	-1	-1	2	2	2
S3B_43180151	0	2	0	0	1	0	2	-1	0	0	2	2	2	0	2	-1	0	2	2	0	2	2	0	-1	2	2	0	0	-1	0	0	2	0	2	2	-1	0	0	0	-1	2	2	2	0	0	-1	2	2	2
S3B_43120206	-1	-1	0	0	1	-1	2	-1	0	-1	2	2	-1	0	2	0	-1	-1	2	0	2	2	0	0	2	2	0	-1	-1	0	0	2	-1	2	2	-1	0	0	0	2	-1	2	2	-1	-1	-1	-1	-1	2
S3B_43120037	-1	2	0	0	1	0	2	2	0	0	2	2	2	0	2	0	0	-1	2	0	2	2	0	0	2	2	0	0	2	0	-1	2	0	2	2	2	0	0	0	2	2	2	2	-1	0	-1	-1	2	2
S3B_41904116	0	2	2	0	0	0	2	0	0	-1	2	2	-1	0	2	-1	0	2	-1	0	2	2	0	0	2	2	-1	0	2	-1	0	2	0	2	2	2	0	0	0	2	2	2	2	-1	0	2	2	2	-1
S3B_41828125	0	2	2	0	0	0	2	0	0	0	2	2	2	0	2	0	0	2	2	0	2	2	0	0	2	2	0	0	2	0	0	2	0	2	2	2	0	0	0	2	2	2	2	0	0	1	2	2	2
S3B_41038736	0	2	2	0	0	0	2	0	0	0	2	2	0	0	2	0	0	2	2	0	2	2	0	0	2	2	0	0	2	0	0	2	0	2	2	2	0	0	0	2	2	2	2	0	0	2	2	2	2
S3B_40226418	0	2	2	0	0	0	2	0	0	0	2	2	0	0	2	0	0	-1	2	0	2	2	0	0	2	2	0	0	2	0	-1	2	0	2	2	2	0	0	0	2	2	2	2	0	0	2	2	2	2
S3B_39455478	-1	2	-1	0	0	0	2	0	0	0	2	2	0	-1	2	-1	0	-1	2	0	2	2	0	-1	2	-1	0	0	2	0	0	2	-1	2	2	2	-1	0	0	-1	-1	-1	-1	0	0	2	-1	-1	2
S3B_39444099	0	2	2	0	0	0	2	0	0	0	2	2	0	0	2	0	0	2	2	0	2	2	0	0	2	2	0	0	2	0	0	2	0	2	2	2	0	0	0	2	2	2	2	0	0	2	2	2	2
S3B_32566093	-1	2	2	0	0	0	2	-1	0	0	2	2	0	0	2	-1	-1	-1	2	0	2	2	-1	0	2	2	0	0	2	0	-1	2	-1	2	2	2	0	0	0	2	2	1	2	0	-1	2	2	2	2
S3B_32467724	0	1	2	0	0	0	2	0	0	-1	2	2	0	-1	2	0	0	-1	2	0	2	2	0	-1	2	2	0	-1	2	-1	0	2	0	2	2	2	0	0	0	2	2	1	2	-1	0	2	2	2	2
S3B_29730856	-1	2	2	0	0	0	2	0	0	-1	2	2	-1	0	2	0	0	2	2	-1	2	2	-1	0	2	2	-1	0	2	0	0	2	0	0	-1	2	0	0	0	2	2	2	2	-1	0	-1	-1	2	-1
S3B_29529603	0	2	2	0	0	0	2	0	0	0	2	2	0	0	2	0	0	2	2	0	2	2	2	0	2	2	0	0	2	0	0	0	0	0	2	2	0	0	0	2	2	2	2	0	0	2	0	2	2
S3B_28142347	0	2	2	0	0	0	2	0	0	0	2	2	0	0	2	0	0	2	2	0	2	2	2	0	2	2	0	0	0	0	0	0	0	0	2	2	0	0	0	2	2	2	2	0	0	2	1	2	2
S3B_27493630	0	2	2	0	0	0	2	0	0	0	2	2	0	0	2	0	0	2	2	0	2	2	2	0	2	2	0	0	2	0	0	0	0	0	2	2	0	0	0	2	2	2	2	0	0	2	2	2	2
S3B_27165823	-1	-1	2	0	0	0	2	0	0	0	2	2	0	0	2	0	0	-1	2	0	2	2	2	0	2	2	0	0	-1	0	0	0	-1	0	2	2	0	0	0	2	2	0	2	0	-1	-1	-1	2	2
S3B_25393463	-1	2	2	0	0	-1	2	0	0	0	2	-1	0	0	2	0	0	2	2	0	2	2	2	0	2	2	0	0	2	0	0	2	0	0	-1	2	0	0	0	-1	2	0	2	0	0	-1	-1	2	2
S3B_25285559	0	2	2	0	0	0	2	0	0	0	2	2	0	0	2	0	-1	2	2	0	2	2	2	0	-1	2	0	0	2	0	0	2	0	0	2	2	0	0	0	0	2	0	2	0	0	2	0	2	2
S3B_25181680	1	2	2	0	0	0	2	0	0	0	2	2	0	0	2	0	0	1	2	0	2	2	2	0	2	2	0	0	2	0	0	2	0	0	2	2	0	0	0	0	2	0	2	0	0	2	2	2	2
S3B_24551610	2	-1	2	0	0	0	2	0	0	0	2	2	0	0	-1	-1	0	2	-1	0	1	2	-1	0	2	2	-1	0	2	0	0	2	0	0	2	2	0	0	0	0	2	0	2	0	-1	-1	2	-1	2
S3B_22453005	-1	2	2	0	0	2	2	1	0	2	2	2	0	0	0	0	2	2	2	0	2	2	2	2	-1	1	0	0	-1	0	0	2	0	0	2	2	0	0	0	0	2	0	2	0	2	2	0	2	2
S3B_22129379	2	2	2	0	0	-1	2	1	0	2	-1	-1	0	0	0	0	2	-1	2	0	2	2	2	2	2	0	0	-1	2	0	-1	2	0	0	2	-1	0	0	0	-1	2	0	-1	0	-1	2	-1	2	2
S3B_22053965	2	2	2	0	0	2	2	1	0	2	2	2	0	0	0	-1	2	2	2	0	2	2	2	2	2	1	0	0	2	0	0	2	0	0	2	2	0	0	0	0	2	0	2	0	2	2	1	2	2
S3B_21879426	-1	-1	2	0	0	2	2	2	2	2	-1	2	0	-1	0	-1	2	-1	2	-1	2	2	2	2	-1	0	0	-1	2	-1	0	-1	-1	0	2	-1	-1	0	0	-1	2	0	2	-1	2	2	2	2	-1
S3B_21863700	-1	2	2	0	0	2	2	-1	2	-1	2	2	0	-1	0	0	2	2	2	0	2	-1	2	2	2	0	-1	0	2	0	0	2	1	-1	2	2	0	0	0	0	2	0	2	0	2	2	2	2	-1
S3B_21770922	2	2	2	0	0	2	2	1	2	2	2	2	0	0	0	0	2	2	2	0	2	2	2	2	2	1	0	0	2	0	0	2	0	0	2	2	0	0	0	0	2	0	2	0	2	2	1	2	2
S3B_20487061	2	2	2	0	0	2	2	0	2	2	2	-1	0	0	0	-1	2	2	2	0	-1	2	2	-1	2	1	-1	0	-1	0	0	2	0	0	2	2	0	0	0	0	2	0	2	0	2	-1	0	2	-1
S3B_20439595	2	2	2	0	0	2	2	2	2	-1	2	2	0	0	0	-1	2	-1	-1	0	2	2	-1	2	2	0	0	0	2	0	0	2	0	0	2	2	0	0	-1	0	2	0	2	0	2	2	1	2	2
S3B_20347674	2	0	2	0	0	2	2	1	2	2	2	2	0	0	0	0	2	2	2	0	1	2	2	2	2	1	0	0	2	0	0	2	0	0	2	-1	0	2	0	0	2	0	2	0	2	2	1	2	2
S3B_18871492	-1	0	2	0	0	-1	2	1	2	2	2	2	-1	-1	0	-1	2	2	2	0	-1	2	-1	2	2	-1	0	-1	-1	0	0	2	0	0	2	-1	-1	2	0	0	2	-1	-1	0	-1	-1	-1	-1	-1
S3B_18859231	-1	0	2	0	-1	2	2	1	2	2	2	2	0	0	-1	0	2	-1	2	0	2	2	-1	2	2	2	0	0	-1	0	0	2	0	0	2	2	2	1	0	0	2	0	2	0	2	2	-1	2	-1
S3B_18569321	2	0	2	0	0	2	2	1	2	2	2	2	-1	0	0	-1	-1	2	-1	0	2	2	2	2	2	1	0	0	-1	0	-1	2	0	0	2	2	2	2	0	0	2	0	2	0	2	2	2	2	2
S3B_18567724	2	0	2	0	0	2	2	0	2	2	2	2	0	0	0	0	2	2	2	0	1	2	2	2	2	0	0	0	2	0	0	2	0	-1	2	-1	2	2	0	0	2	0	2	0	2	2	1	2	2
S3B_17989107	2	0	2	0	0	2	2	1	2	2	2	2	0	0	0	0	2	2	2	0	0	2	2	2	2	1	0	0	2	0	0	2	0	0	2	2	2	2	0	0	2	0	2	0	2	2	0	2	2
S3B_17625464	2	0	2	0	0	2	2	1	2	2	2	2	0	0	0	0	2	2	2	0	0	2	2	2	2	0	0	0	-1	0	0	2	0	0	2	2	2	2	0	0	2	0	2	0	2	2	0	2	-1
S3B_16958413	2	0	2	0	0	2	2	0	2	2	2	2	0	0	0	0	2	2	2	0	0	2	2	2	2	0	0	0	2	0	2	2	0	0	2	2	2	2	0	0	2	0	2	0	2	2	0	2	2
S3B_15150364	2	0	2	0	0	2	2	1	2	2	2	2	0	0	0	0	2	2	2	0	0	2	2	2	2	0	0	0	2	0	2	2	0	0	2	2	2	2	0	0	2	0	2	0	2	2	0	2	2
S3B_14324995	2	0	2	0	0	2	2	1	2	2	2	2	0	0	0	-1	1	2	2	0	0	2	2	2	2	0	0	0	2	0	2	2	0	2	2	2	2	2	0	0	2	0	2	0	2	2	0	2	2
S3B_7341978	2	-1	0	0	0	2	2	0	2	-1	2	0	0	0	0	0	2	0	2	2	0	2	2	-1	0	0	2	0	2	-1	-1	2	0	2	0	2	2	2	2	0	2	0	0	0	2	0	0	-1	-1
S3B_7270390	2	0	0	0	0	2	2	2	2	2	2	-1	0	0	-1	0	2	0	2	2	0	-1	2	2	-1	0	-1	0	2	0	2	2	0	2	0	-1	2	2	2	0	2	0	0	0	2	0	0	2	2
S3B_7234639	2	0	0	0	0	2	2	2	2	-1	2	0	0	0	0	0	2	0	2	2	0	2	-1	2	0	0	2	0	-1	0	2	-1	0	2	0	2	-1	2	2	0	2	0	0	0	2	0	0	-1	-1
S3B_6294091	2	0	0	0	0	2	2	1	2	-1	1	0	0	0	0	0	2	0	2	2	0	2	-1	2	0	0	-1	0	2	0	2	2	0	2	0	-1	2	0	2	0	2	0	0	0	-1	0	0	2	2
S3B_4547892	2	0	0	0	0	2	2	0	2	2	-1	0	2	0	0	-1	2	0	2	2	0	2	2	-1	0	0	-1	2	-1	0	2	2	0	2	0	0	2	0	2	0	2	0	0	0	2	0	0	2	2
S3B_2101780	2	0	0	0	0	2	2	1	2	2	2	0	2	0	0	0	2	0	2	-1	0	2	2	-1	0	0	2	2	-1	0	-1	2	0	2	0	0	2	0	2	0	2	0	0	0	2	0	0	2	2
[truncated: 296 more columns]

[truncated: 11 more sheets: 4B, 5B, 6B, 7B, 1D, 2D, 3D, 4D, 5D, 6D, 7D]
